# Supplementary material for: Assessing causal relationships between gut microbiota and abortion: evidence from two sample Mendelian randomization analysis
Source: Front Endocrinol (Lausanne). 2024 Jul 10;15:1415730. doi: 10.3389/fendo.2024.1415730 (PMC11266152; doi:10.3389/fendo.2024.1415730)
Supplement: Supplementary file 1 [file Table_1.xlsx]

## Sheet: Supplementary Table S1
Supplementary Table S1. Detailed information of instrumental variables used in MR analyses(P < 1×10-5, clump_kb = 10000, clump_r2 = 0.001)
Bacterial taxa	chr	pos	SNP	Other_allele	Effect_allele	Beta	se	P-value	F
Actinomyces	6	67207371	rs34583783	T	G	0.126596	0.0268461	4.48529e-06	22.2371
Actinomyces	15	99492313	rs2715439	T	C	0.0746684	0.0164822	6.27e-06	20.5232
Actinomyces	10	4782841	rs4146653	A	G	0.0985224	0.0214182	4.49647e-06	21.1594
Actinomyces	6	133007480	rs35011108	G	A	0.232634	0.0512044	6.33832e-06	20.641
Actinomyces	6	169224781	rs4073240	A	G	0.0749687	0.0167368	7.94274e-06	20.0638
Actinomyces	10	127532121	rs7915461	C	T	0.18776	0.0401636	5.91984e-06	21.8544
Actinomyces	3	101352439	rs71315246	G	A	-0.0969809	0.021925	9.82978e-06	19.5655
Actinomyces	10	121356829	rs10787984	C	G	0.094316	0.0213513	9.62305e-06	19.5129
Adlercreutzia	4	171281359	rs7680684	T	C	-0.083381	0.0168901	9.76904e-07	24.3708
Adlercreutzia	1	201061818	rs2147798	G	C	0.0922959	0.0192121	1.39877e-06	23.0788
Adlercreutzia	5	94059857	rs80078995	T	A	-0.11324	0.0232586	1.57358e-06	23.7044
Adlercreutzia	18	75009770	rs2717140	T	C	-0.119225	0.0251081	2.04594e-06	22.548
Adlercreutzia	6	123909083	rs9490822	T	C	-0.0734512	0.0155789	2.54421e-06	22.2292
Adlercreutzia	5	31991834	rs12522517	T	A	-0.104884	0.0234695	4.41254e-06	19.9717
Adlercreutzia	7	48844151	rs13231526	A	C	0.143237	0.0311654	4.81355e-06	21.1234
Adlercreutzia	1	69444163	rs6664405	C	T	-0.0953084	0.0210752	5.23422e-06	20.4513
Adlercreutzia	10	135204950	rs1046175	G	C	0.112758	0.0255994	6.35889e-06	19.4015
Adlercreutzia	17	48864179	rs9915817	C	T	0.0749219	0.016833	8.21673e-06	19.8104
Adlercreutzia	3	105355971	rs55719207	A	G	-0.0699243	0.0158036	9.60505e-06	19.5769
Adlercreutzia	11	98386085	rs11604400	T	C	-0.102524	0.0234834	9.74463e-06	19.0604
Akkermansia	4	95027272	rs11729256	C	T	0.0750473	0.0150184	6.58393e-07	24.9702
Akkermansia	11	130280667	rs4936098	G	A	0.0649225	0.0135934	1.10359e-06	22.8105
Akkermansia	6	56341481	rs9349825	G	A	-0.0703407	0.0147133	2.59886e-06	22.8557
Akkermansia	4	100544188	rs74542928	C	T	0.112623	0.0236434	1.4802e-06	22.6898
Akkermansia	16	81063149	rs2602429	T	C	0.0745352	0.0156201	2.71569e-06	22.7695
Akkermansia	1	41074472	rs61779207	A	G	-0.0760539	0.0167769	6.32116e-06	20.5503
Akkermansia	1	105422565	rs11184341	C	G	0.0655855	0.0142236	4.06353e-06	21.2615
Akkermansia	10	5064327	rs4242783	A	G	0.0685454	0.0147701	2.99799e-06	21.5373
Akkermansia	18	49473635	rs117107102	G	A	0.204406	0.0431629	3.01139e-06	22.4268
Akkermansia	15	97570657	rs12908520	A	G	0.061772	0.0130954	2.26482e-06	22.2509
Akkermansia	12	130309670	rs111862613	C	T	0.0911199	0.0196748	3.39236e-06	21.4489
Akkermansia	20	31867840	rs941682	A	G	-0.0632957	0.0143777	9.17126e-06	19.3808
Alistipes	7	135778919	rs67281112	C	G	0.0634575	0.0137846	3.91578e-06	21.1923
Alistipes	1	19790706	rs67705352	G	T	-0.0532404	0.0110864	1.65123e-06	23.0622
Alistipes	7	62443498	rs11769002	A	G	-0.0528793	0.0109389	1.44962e-06	23.3683
Alistipes	11	17511427	rs7129639	A	C	-0.0524955	0.0109584	1.78422e-06	22.9484
Alistipes	9	14080129	rs1689282	C	A	-0.0520061	0.0113942	5.27578e-06	20.8325
Alistipes	5	177755179	rs11958296	G	A	-0.0981222	0.0218272	9.29574e-06	20.2087
Alistipes	21	40580258	rs8130320	G	A	-0.049002	0.010717	4.83612e-06	20.9064
Alistipes	11	130887552	rs2875322	C	T	-0.0580945	0.0131432	8.77703e-06	19.5373
Alistipes	10	127787142	rs2290844	T	C	0.0813969	0.0191632	9.10135e-06	18.0418
Alistipes	8	144428720	rs2450745	C	A	-0.080524	0.0184702	7.11836e-06	19.0068
Alistipes	9	112120264	rs62576416	C	T	0.0492647	0.0109733	7.50368e-06	20.1557
Alistipes	13	38057357	rs1107244	A	G	0.0758558	0.0171182	3.59059e-06	19.6363
Alistipes	17	52776479	rs34417064	G	A	-0.048202	0.0106868	7.00749e-06	20.3437
Alistipes	2	178000949	rs12990744	T	C	-0.0776618	0.0172986	8.20725e-06	20.1556
Alistipes	20	41191335	rs4810359	G	A	-0.0652428	0.0146155	7.49669e-06	19.9267
Allisonella	9	79110160	rs602075	G	A	0.168974	0.0296976	3.56575e-08	32.3742
Allisonella	9	100150556	rs35778461	T	C	0.146679	0.0297186	1.2063e-06	24.3601
Allisonella	2	33607071	rs6742198	A	G	0.149152	0.0316484	3.34514e-06	22.2102
Allisonella	5	114286707	rs1901739	G	T	0.115769	0.0248626	3.58801e-06	21.6814
Allisonella	7	137968010	rs76904847	A	G	0.148523	0.0334857	6.08751e-06	19.6731
Allisonella	12	28018998	rs35110698	C	T	-0.146322	0.0320852	5.72322e-06	20.7974
Allisonella	10	122413451	rs7898615	G	T	0.167966	0.0373586	8.87277e-06	20.2145
Allisonella	11	88632972	rs594561	T	C	0.112231	0.0251681	9.41103e-06	19.8849
Allisonella	18	75370866	rs685403	C	G	-0.175203	0.0404474	4.88394e-06	18.763
Alloprevotella	8	69994816	rs12675596	T	G	0.145669	0.0290678	9.63726e-07	25.1136
Alloprevotella	4	189076705	rs58212166	G	A	-0.161506	0.0359102	7.93614e-06	20.2274
Alloprevotella	21	40993008	rs34619204	A	G	-0.156037	0.0344392	8.8419e-06	20.528
Alloprevotella	3	79794395	rs17380632	T	A	0.125564	0.0280409	9.27121e-06	20.0515
Alloprevotella	3	152805600	rs4680035	G	A	-0.119599	0.0259446	4.99052e-06	21.2503
Alloprevotella	1	234126516	rs4364940	G	A	0.126418	0.0282207	8.58353e-06	20.0669
Alloprevotella	21	36053643	rs2154444	G	T	0.138234	0.0308961	8.36755e-06	20.0182
Anaerofilum	12	117811409	rs816292	C	T	-0.113003	0.02204	2.64038e-07	26.2877
Anaerofilum	2	191139151	rs79598899	T	C	0.182586	0.0357284	3.74728e-07	26.1159
Anaerofilum	1	247145690	rs4506496	A	G	0.10309	0.0212861	1.4866e-06	23.4552
Anaerofilum	3	129686434	rs712981	C	A	0.10076	0.0202902	6.83115e-07	24.6603
Anaerofilum	10	125294406	rs17105491	C	G	-0.193107	0.0411187	1.56819e-06	22.0557
Anaerofilum	11	1051715	rs10794359	C	T	-0.0953524	0.02006	2.23496e-06	22.5945
Anaerofilum	14	30991358	rs17096874	T	C	-0.126337	0.0268919	2.8603e-06	22.0708
Anaerofilum	17	6450532	rs356049	A	G	0.132603	0.0289802	6.55844e-06	20.9365
Anaerofilum	2	3838940	rs1563175	C	A	0.0923834	0.0202157	5.53848e-06	20.8838
Anaerofilum	2	76698142	rs17012738	G	T	0.0903417	0.0200239	7.24168e-06	20.3553
Anaerofilum	9	104339812	rs9299345	C	T	-0.1364	0.0302372	8.04309e-06	20.349
Anaerofilum	12	67167461	rs4244069	A	G	-0.146775	0.0326594	9.81202e-06	20.1969
Anaerostipes	16	77574020	rs7193624	T	C	0.0750642	0.0150723	5.35482e-07	24.803
Anaerostipes	10	117383184	rs2804244	G	A	-0.053089	0.0110983	2.04051e-06	22.8822
Anaerostipes	21	25873624	rs62215703	A	G	0.0644965	0.0136702	1.9777e-06	22.2599
Anaerostipes	2	228018671	rs2396460	C	T	-0.0512653	0.0109555	2.91088e-06	21.8967
Anaerostipes	9	13525082	rs3900776	A	G	-0.110013	0.0236302	2.74765e-06	21.6748
Anaerostipes	3	171100102	rs2014785	C	T	0.0515687	0.0112199	4.68061e-06	21.125
Anaerostipes	2	142774333	rs62157625	C	T	0.088573	0.0185548	1.44909e-06	22.7872
Anaerostipes	2	39351569	rs6726833	A	C	-0.0877497	0.0189408	3.32217e-06	21.4631
Anaerostipes	9	1582701	rs6474958	G	A	-0.0500065	0.0112001	6.74483e-06	19.9347
Anaerostipes	4	169690814	rs6854026	C	T	-0.0508482	0.0109075	3.19578e-06	21.732
Anaerostipes	19	1497547	rs78735375	C	A	-0.137429	0.0305304	5.33384e-06	20.2623
Anaerostipes	8	128397494	rs7823228	C	G	-0.0621085	0.0136614	5.84203e-06	20.6686
Anaerostipes	1	67595108	rs13376554	T	A	0.197389	0.0458642	7.72059e-06	18.5224
Anaerostipes	17	2850737	rs60983350	A	G	-0.0539901	0.0116575	4.42054e-06	21.4494
Anaerostipes	11	105615253	rs10502061	G	A	0.0835752	0.0192017	7.93539e-06	18.9442
Anaerotruncus	13	38058413	rs6563550	C	T	0.0877135	0.0176745	2.34517e-07	24.6286
Anaerotruncus	14	30607199	rs8005030	T	C	0.0554447	0.0117854	2.28298e-06	22.1324
Anaerotruncus	2	12200752	rs4669806	T	G	0.0576389	0.0122994	2.4206e-06	21.9616
Anaerotruncus	14	30418008	rs10150232	G	A	0.0567088	0.0124877	6.67667e-06	20.6222
Anaerotruncus	9	78630894	rs1272208	T	G	-0.0611743	0.0129831	4.27982e-06	22.2015
Anaerotruncus	8	74713100	rs12056802	G	C	0.0774194	0.0177178	6.12679e-06	19.0933
Anaerotruncus	11	89040226	rs11018566	G	A	-0.156465	0.0366032	6.13709e-06	18.2724
Anaerotruncus	4	172808992	rs7675045	T	A	-0.0497815	0.0110573	6.91883e-06	20.2691
Anaerotruncus	3	150855371	rs1431492	T	C	-0.0654996	0.0146188	7.35565e-06	20.0749
Anaerotruncus	6	165015261	rs9347879	C	T	0.050618	0.011049	4.22333e-06	20.9877
Anaerotruncus	2	211663702	rs17734739	C	T	0.0660052	0.014908	7.42772e-06	19.6027
Anaerotruncus	15	33459867	rs6494922	G	A	0.0903106	0.0202257	6.62362e-06	19.9376
Anaerotruncus	12	76523655	rs34449434	C	A	-0.0497004	0.0113402	9.85065e-06	19.2078
Anaerotruncus	14	77502546	rs7155595	A	C	0.0539336	0.0118903	7.54982e-06	20.5747
Anaerotruncus	4	88163243	rs115414803	C	A	-0.144356	0.0317524	6.83473e-06	20.6688
Anaerotruncus	11	54908652	rs2704155	A	T	-0.106235	0.0234815	5.4183e-06	20.4683
Bacteroides	3	10593224	rs6795673	T	C	0.0538565	0.0105251	3.37909e-07	26.1832
Bacteroides	6	29143451	rs28757219	A	T	0.0818398	0.0170319	1.2942e-06	23.089
Bacteroides	13	24910476	rs9507307	T	C	0.0604456	0.0129128	2.1271e-06	21.9124
Bacteroides	20	58605432	rs66474973	T	G	0.0812515	0.0164479	6.80966e-07	24.4029
Bacteroides	1	10644351	rs11585893	G	A	-0.0740746	0.0147633	1.79511e-06	25.175
Bacteroides	9	112855426	rs495004	G	C	-0.0607475	0.0129865	3.42092e-06	21.8811
Bacteroides	19	24342250	rs17619981	G	T	0.0880978	0.0187002	2.68683e-06	22.1941
Bacteroides	14	22045949	rs2023437	C	T	-0.0782325	0.0167634	5.01824e-06	21.7796
Bacteroides	3	77215327	rs66710942	T	C	0.0488038	0.0107412	5.86259e-06	20.6443
Bacteroides	6	41519430	rs13207588	G	A	-0.059205	0.0131195	7.48504e-06	20.365
Bacteroides	3	62019400	rs2366421	A	T	-0.0528153	0.0117124	7.64945e-06	20.3341
Bacteroides	1	102960989	rs1340391	C	T	-0.0592004	0.0132244	6.7301e-06	20.0399
Barnesiella	4	5730954	rs2276875	G	A	-0.0697176	0.0139537	4.65027e-07	24.9635
Barnesiella	6	110831148	rs2428166	A	G	-0.165859	0.0337309	8.50874e-07	24.178
Barnesiella	12	54872438	rs60316894	T	C	-0.121478	0.025184	1.19064e-06	23.2674
Barnesiella	3	181589155	rs35177866	G	A	0.0917125	0.0190133	2.94763e-06	23.267
Barnesiella	7	122021518	rs13242616	C	T	-0.0583747	0.0123176	2.29017e-06	22.4594
Barnesiella	4	114546595	rs79795328	G	A	-0.0818645	0.0176441	4.23302e-06	21.5275
Barnesiella	7	10076378	rs2057922	C	G	0.0915241	0.0194623	3.82634e-06	22.1148
Barnesiella	6	23435415	rs199035	A	G	0.0559495	0.0119716	3.00294e-06	21.8419
Barnesiella	3	44327429	rs62251337	G	A	-0.0690763	0.0149374	4.24161e-06	21.3849
Barnesiella	5	54107036	rs77455852	G	T	-0.0891491	0.0195601	3.16354e-06	20.7727
Barnesiella	6	148601905	rs11155559	C	T	0.0956023	0.0212961	8.91914e-06	20.1529
Barnesiella	15	87145913	rs12909713	T	C	-0.0550716	0.0120039	4.94527e-06	21.048
Barnesiella	2	180020849	rs113258194	G	A	0.098992	0.0214121	7.31119e-06	21.3738
Barnesiella	1	206216607	rs28479800	T	A	-0.09152	0.0210002	7.93418e-06	18.9926
Barnesiella	8	105458416	rs76181748	T	C	-0.0778559	0.017164	6.7766e-06	20.5753
Barnesiella	4	102616869	rs72684847	C	T	-0.114369	0.0253873	6.76169e-06	20.2948
Barnesiella	8	25834694	rs28418786	G	C	-0.0791324	0.0174957	6.47627e-06	20.4572
Bifidobacterium	2	136616754	rs182549	T	C	0.119703	0.0127294	1.27822e-20	88.43
Bifidobacterium	13	112859829	rs7322849	C	T	0.112428	0.0201813	1.08368e-08	31.0353
Bifidobacterium	12	20378911	rs10841473	C	G	-0.0624207	0.0129438	1.64522e-06	23.2557
Bifidobacterium	5	537890	rs56108664	C	T	0.0729971	0.0157926	2.4402e-06	21.3651
Bifidobacterium	7	48090746	rs2686790	C	T	0.070741	0.0157926	7.49893e-06	20.0648
Bifidobacterium	2	49906864	rs4567981	A	T	0.0562084	0.0117923	1.92831e-06	22.7198
Bifidobacterium	10	126089703	rs2491158	A	G	0.0712624	0.015983	8.04716e-06	19.8794
Bifidobacterium	5	169748189	rs76671854	G	C	-0.0846055	0.0184003	3.9567e-06	21.142
Bifidobacterium	21	31861790	rs75344046	T	C	0.232354	0.0505979	4.86354e-06	21.088
Bifidobacterium	17	72897722	rs540489	G	T	-0.0637641	0.0138746	5.19458e-06	21.1209
Bifidobacterium	6	14617591	rs857444	T	C	0.0558234	0.0121219	3.57097e-06	21.2075
Bifidobacterium	1	207003374	rs12022129	A	G	0.0619356	0.0138937	7.99643e-06	19.872
Bifidobacterium	2	189805784	rs62181700	A	G	-0.0624643	0.0131205	2.17246e-06	22.6653
Bifidobacterium	4	1517826	rs55888705	G	A	0.0546319	0.0121139	6.67019e-06	20.3389
Bifidobacterium	22	18354272	rs5746486	C	T	-0.0536216	0.0120801	8.99955e-06	19.7034
Bifidobacterium	5	142793467	rs73797465	G	T	-0.0953566	0.0209237	4.38162e-06	20.7695
Bilophila	6	20505628	rs116261629	C	G	0.128112	0.0261358	8.62329e-07	24.0275
Bilophila	9	4940871	rs1571225	T	C	0.0826826	0.0170621	1.12289e-06	23.4834
Bilophila	20	61980991	rs3827020	T	C	0.0766479	0.0160642	1.78875e-06	22.7657
Bilophila	1	103299921	rs1241171	A	G	-0.0692654	0.0150148	4.24037e-06	21.281
Bilophila	7	138583840	rs7802841	A	C	0.0670097	0.0137701	1.76952e-06	23.6812
Bilophila	14	67640571	rs8013541	T	A	-0.0571991	0.0125673	5.47538e-06	20.7155
Bilophila	3	194419531	rs6793291	A	C	0.112729	0.0241633	3.1132e-06	21.765
Bilophila	7	123174986	rs1917709	T	A	0.118509	0.026742	7.36957e-06	19.639
Bilophila	15	50011554	rs542415	C	T	-0.0613623	0.0133436	4.70948e-06	21.1474
Bilophila	8	109990939	rs72676854	C	T	0.123209	0.026882	5.62268e-06	21.0067
Bilophila	18	3765773	rs4798126	A	G	0.073288	0.016799	7.14662e-06	19.0327
Bilophila	12	100786847	rs1969927	A	G	0.0564589	0.0126935	9.0722e-06	19.7835
Bilophila	8	90878338	rs60178956	A	G	-0.0624818	0.0141485	8.05619e-06	19.5023
Bilophila	7	47211732	rs2728491	T	G	-0.0627416	0.0139456	6.33255e-06	20.2411
Bilophila	7	9510367	rs2713349	T	A	0.0617228	0.0140174	8.63249e-06	19.389
Bilophila	17	9121579	rs9899990	G	A	-0.102702	0.0233878	9.06691e-06	19.2833
Bilophila	13	102402685	rs11069458	C	T	-0.0680947	0.015503	7.71547e-06	19.2928
Blautia	16	77238810	rs11149971	T	C	0.117605	0.02339	1.03934e-06	25.2808
Blautia	17	16895873	rs12453000	T	C	0.0625335	0.0129987	1.26117e-06	23.1432
Blautia	1	175757311	rs115043014	A	G	-0.206605	0.043992	5.186e-06	22.0565
Blautia	7	124210039	rs67794373	T	C	0.0601709	0.0123443	1.00003e-06	23.7597
Blautia	7	68396262	rs117001700	C	T	0.196414	0.0441122	8.83912e-06	19.8257
Blautia	19	1043103	rs72973581	G	A	0.125169	0.0265408	1.73934e-06	22.2416
Blautia	19	13420917	rs4926264	C	T	0.0826207	0.0178239	5.10293e-06	21.4868
Blautia	9	1866537	rs7860714	G	A	-0.0502178	0.0109853	4.09147e-06	20.8975
Blautia	11	87805911	rs682885	G	A	-0.0493376	0.0107359	4.4908e-06	21.1194
Blautia	1	219117743	rs2788271	G	T	-0.0575596	0.0133492	7.16388e-06	18.5921
Blautia	14	78062644	rs113271346	T	C	0.0782682	0.0172116	6.85386e-06	20.6788
Blautia	6	74605806	rs3005511	G	A	0.0501085	0.0110768	6.18905e-06	20.4643
Blautia	6	9298640	rs16892041	C	T	-0.0622605	0.0141804	8.82028e-06	19.2774
Butyricicoccus	2	153453410	rs56221232	C	T	0.0828027	0.0167401	7.6194e-07	24.4667
Butyricicoccus	4	7460153	rs2017189	T	G	-0.0506956	0.011024	3.87256e-06	21.1476
Butyricicoccus	13	100213990	rs7322368	C	T	0.0815733	0.0183167	5.5178e-06	19.8337
Butyricicoccus	18	22899113	rs75238760	A	T	0.0619423	0.0139942	6.797e-06	19.592
Butyricicoccus	13	27018240	rs12585793	C	T	-0.262206	0.0564729	5.79191e-06	21.5579
Butyricicoccus	7	157688150	rs62478070	G	T	0.224039	0.0494959	5.9377e-06	20.4885
Butyricicoccus	10	126908208	rs4962426	T	G	0.0614216	0.0135979	7.3849e-06	20.4032
Butyricicoccus	2	191304149	rs10084203	G	A	0.0549699	0.0123563	8.58646e-06	19.7913
Butyricicoccus	1	67379595	rs12034718	G	A	0.0701199	0.0158213	9.57686e-06	19.6424
Butyricimonas	21	16550389	rs113054641	A	G	-0.144881	0.0274574	1.73694e-07	27.8423
Butyricimonas	5	159867647	rs62390301	C	T	-0.0872983	0.0174893	7.41905e-07	24.9154
Butyricimonas	10	72711156	rs7083431	C	A	0.0703539	0.0144439	8.8546e-07	23.7252
Butyricimonas	5	62119947	rs2642760	C	G	0.0713357	0.0145396	8.5808e-07	24.0719
Butyricimonas	3	127468661	rs782080	A	T	0.0653488	0.0137973	2.23398e-06	22.4328
Butyricimonas	16	22172866	rs1862649	A	G	0.113124	0.0248176	4.76256e-06	20.7773
Butyricimonas	12	129438771	rs12304031	A	G	-0.086278	0.0196846	6.70067e-06	19.2108
Butyricimonas	2	83093264	rs71428626	T	G	-0.133188	0.0289905	4.80413e-06	21.1067
Butyricimonas	3	78740009	rs78453362	G	A	-0.14948	0.0327073	4.0581e-06	20.8871
Butyricimonas	5	997217	rs326049	G	C	0.0759694	0.0167617	8.1865e-06	20.5418
Butyricimonas	19	49162501	rs62130338	A	G	-0.0732608	0.0158324	3.8981e-06	21.4117
Butyricimonas	8	4834406	rs9657374	T	C	0.0680719	0.0148172	4.50359e-06	21.1058
Butyricimonas	18	34091618	rs12458763	C	A	0.122037	0.0269587	6.36646e-06	20.492
Butyricimonas	15	80528373	rs2114713	T	G	0.062721	0.0138998	6.87713e-06	20.3615
Butyricimonas	1	45082825	rs270727	C	G	-0.0694173	0.0150795	5.38157e-06	21.1913
Butyricimonas	10	72443070	rs72814525	G	A	0.0664154	0.0149766	8.24599e-06	19.6657
Butyricimonas	11	56664962	rs11228830	G	A	0.135265	0.0298411	6.55162e-06	20.5466
Butyrivibrio	14	76065563	rs72723662	T	C	0.224078	0.0449336	7.86241e-07	24.8689
Butyrivibrio	1	235580646	rs7412979	G	C	0.186779	0.0389112	1.70567e-06	23.0412
Butyrivibrio	6	111780705	rs7752361	G	A	-0.11923	0.0239975	7.69113e-07	24.6855
Butyrivibrio	13	27292666	rs4537857	C	T	-0.12459	0.0260992	1.80192e-06	22.7882
Butyrivibrio	7	150596929	rs11761679	C	T	0.154775	0.0321539	2.20231e-06	23.1705
Butyrivibrio	17	20575697	rs16941336	T	C	0.127488	0.0267936	1.53182e-06	22.6398
Butyrivibrio	18	10267733	rs77356209	C	T	0.216874	0.0483299	6.6643e-06	20.1365
Butyrivibrio	14	34150977	rs74622183	G	A	-0.201027	0.0428204	2.45748e-06	22.0398
Butyrivibrio	6	21960091	rs7763512	A	G	0.119846	0.0253367	3.10655e-06	22.374
Butyrivibrio	10	22587900	rs142855850	G	A	0.205013	0.0457138	6.85543e-06	20.1127
Butyrivibrio	6	53939724	rs9349693	G	A	0.117973	0.0259861	5.54958e-06	20.6102
Butyrivibrio	20	811507	rs486484	G	A	-0.108349	0.0240008	6.61084e-06	20.3796
Butyrivibrio	5	128976021	rs17163238	A	G	0.140987	0.0309117	5.51196e-06	20.8023
Butyrivibrio	3	54288503	rs4928024	G	A	-0.17471	0.0389333	8.18641e-06	20.137
Butyrivibrio	6	148403405	rs1007475	T	G	0.118065	0.0261271	7.92312e-06	20.4204
Butyrivibrio	9	119693164	rs16934069	C	T	-0.133784	0.0299444	8.8591e-06	19.9609
CandidatusSoleaferrea	1	224688107	rs4294381	C	T	0.112197	0.023186	1.3685e-06	23.4157
CandidatusSoleaferrea	8	138638199	rs10090365	G	A	-0.0834413	0.0180989	4.17309e-06	21.2549
CandidatusSoleaferrea	3	137945192	rs4678258	C	T	0.0986136	0.0215646	5.53183e-06	20.9117
CandidatusSoleaferrea	8	123882833	rs10108780	G	A	-0.092834	0.0199807	3.64079e-06	21.5871
CandidatusSoleaferrea	10	82879688	rs386526	G	C	0.0818459	0.0180086	8.33076e-06	20.6554
CandidatusSoleaferrea	7	352368	rs36155147	T	C	0.104966	0.0240995	5.41138e-06	18.9706
CandidatusSoleaferrea	5	172758774	rs6881988	C	G	-0.0819131	0.018185	9.22889e-06	20.2898
CandidatusSoleaferrea	6	109376647	rs11153159	C	G	-0.12805	0.0285446	4.41523e-06	20.1238
CandidatusSoleaferrea	9	10611282	rs10809135	C	T	0.0834858	0.0182426	5.47174e-06	20.9435
CandidatusSoleaferrea	2	19885907	rs9973954	G	A	0.0892075	0.0195401	5.94796e-06	20.8424
CandidatusSoleaferrea	12	115352769	rs6489992	G	A	-0.0840437	0.0187031	7.88786e-06	20.1923
CandidatusSoleaferrea	15	62394540	rs6494306	G	A	-0.0969304	0.0214221	5.80051e-06	20.4737
CandidatusSoleaferrea	4	52935445	rs12500231	T	A	0.0813853	0.0182696	7.67641e-06	19.8443
CandidatusSoleaferrea	14	76403542	rs7400877	C	T	-0.0951085	0.0212799	9.29448e-06	19.9756
CandidatusSoleaferrea	3	190349049	rs2193878	A	T	0.228255	0.0509241	9.45546e-06	20.0906
CandidatusSoleaferrea	19	47991441	rs830149	G	C	0.184647	0.0397237	9.58382e-06	21.6064
Catenibacterium	1	240118443	rs12404911	T	C	0.140717	0.0304142	2.79891e-06	21.4063
Catenibacterium	4	122282768	rs77285108	A	G	-0.161826	0.0353447	3.6268e-06	20.9628
Catenibacterium	7	57364320	rs73128290	G	A	0.129726	0.0284563	4.29372e-06	20.7826
Catenibacterium	6	159485742	rs212393	A	G	-0.135254	0.0286209	3.62489e-06	22.3323
Catenibacterium	6	105089665	rs7742829	T	C	0.11411	0.0251099	5.60729e-06	20.6518
ChristensenellaceaeR.7group	19	34076956	rs999354	A	T	0.0580248	0.0117185	7.00695e-07	24.5178
ChristensenellaceaeR.7group	10	126448374	rs78521377	T	C	0.124992	0.0274797	5.60674e-06	20.689
ChristensenellaceaeR.7group	7	118096925	rs62467127	T	C	0.114108	0.0251983	3.25362e-06	20.5066
ChristensenellaceaeR.7group	18	67555560	rs17081797	G	A	-0.0904325	0.0204253	3.34031e-06	19.6025
ChristensenellaceaeR.7group	19	49279227	rs62132810	G	A	-0.0828853	0.0179623	5.66711e-06	21.2928
ChristensenellaceaeR.7group	19	35883736	rs60954665	G	T	0.049815	0.0110787	7.13177e-06	20.2181
ChristensenellaceaeR.7group	4	156131004	rs10461257	G	A	-0.0551969	0.0122069	6.50746e-06	20.4464
ChristensenellaceaeR.7group	5	29352420	rs79150079	A	C	0.121547	0.0270977	9.41804e-06	20.1196
ChristensenellaceaeR.7group	2	230943099	rs62190261	C	A	0.0958394	0.0214723	8.74023e-06	19.922
ChristensenellaceaeR.7group	9	83043376	rs892686	G	A	0.0514099	0.011136	3.96861e-06	21.3126
ChristensenellaceaeR.7group	18	1779609	rs73952017	T	C	-0.0862164	0.0194354	8.45769e-06	19.6786
Clostridiuminnocuumgroup	5	71186626	rs6890185	C	T	0.113424	0.0233137	1.12244e-06	23.6692
Clostridiuminnocuumgroup	18	6348227	rs61267978	C	T	0.14708	0.0320875	5.58513e-06	21.0103
Clostridiuminnocuumgroup	3	103025517	rs1948423	A	T	-0.108859	0.023425	3.4941e-06	21.5959
Clostridiuminnocuumgroup	1	8419420	rs6577484	A	G	0.160425	0.0360857	8.40602e-06	19.7639
Clostridiuminnocuumgroup	5	113126539	rs10074000	C	T	-0.102648	0.0227508	6.99943e-06	20.3567
Clostridiuminnocuumgroup	18	69274308	rs1942371	A	G	-0.157938	0.034187	4.06337e-06	21.3428
Clostridiuminnocuumgroup	5	9368158	rs40656	T	C	0.142664	0.0311021	8.6152e-06	21.0403
Clostridiuminnocuumgroup	6	143718234	rs71564433	A	T	-0.126746	0.0274657	7.8001e-06	21.2955
Clostridiuminnocuumgroup	15	59704208	rs77845139	G	A	-0.114993	0.0257186	8.40622e-06	19.9916
Clostridiuminnocuumgroup	12	30268485	rs10506058	G	A	0.0997048	0.0221926	8.92443e-06	20.1844
Clostridiuminnocuumgroup	5	95717619	rs4869133	A	G	-0.180591	0.0409505	7.24455e-06	19.4478
Clostridiumsensustricto1	6	165722832	rs550843	C	T	-0.0783246	0.0169209	2.05071e-06	21.4263
Clostridiumsensustricto1	10	43270264	rs2795528	A	G	-0.184315	0.0392204	2.7204e-06	22.0849
Clostridiumsensustricto1	1	3041519	rs2817172	T	C	0.058139	0.0124492	2.76655e-06	21.8097
Clostridiumsensustricto1	5	84997131	rs115807074	G	A	-0.22736	0.0492575	4.31688e-06	21.305
Clostridiumsensustricto1	12	43485015	rs116847295	T	C	0.110021	0.0246032	4.58118e-06	19.9974
Clostridiumsensustricto1	9	136710881	rs12341505	A	G	0.0810718	0.0180121	4.82174e-06	20.2586
Clostridiumsensustricto1	1	83252771	rs11586026	T	A	0.110967	0.0250498	8.84988e-06	19.6236
Clostridiumsensustricto1	1	155676492	rs11264403	A	G	-0.139062	0.0334454	7.75544e-06	17.2878
Clostridiumsensustricto1	3	111482845	rs12490337	G	C	-0.0616879	0.0137581	7.49465e-06	20.104
Collinsella	13	68610061	rs9541268	A	C	0.09597	0.0197312	8.79419e-07	23.6572
Collinsella	17	47529492	rs2671662	G	C	-0.0567751	0.011945	2.2204e-06	22.5914
Collinsella	2	195739311	rs73052258	A	G	0.0930178	0.0202658	1.7158e-06	21.067
Collinsella	21	29355467	rs2103510	A	G	0.0786551	0.0168217	2.42474e-06	21.8633
Collinsella	4	149818294	rs75672793	G	A	-0.108908	0.0240522	6.13549e-06	20.5027
Collinsella	11	107123199	rs10890671	C	T	-0.0537401	0.0118848	6.52136e-06	20.4461
Collinsella	16	77283458	rs12921100	T	A	0.0563759	0.0127019	8.2257e-06	19.6992
Collinsella	15	50026113	rs59414781	G	C	0.0668866	0.0149773	9.14723e-06	19.944
Collinsella	7	24465024	rs62448871	A	C	-0.0540309	0.0120324	6.78253e-06	20.1641
Collinsella	19	31760841	rs1496626	C	T	-0.0722307	0.01616	6.78175e-06	19.9783
Collinsella	19	56526640	rs149807560	A	C	-0.104264	0.0235841	7.0987e-06	19.5448
Collinsella	10	8589813	rs11597285	T	G	-0.0537947	0.0120548	9.37615e-06	19.9138
Coprobacter	1	88233128	rs305411	G	A	0.129218	0.0264518	1.00906e-06	23.8638
Coprobacter	3	46483717	rs3828477	T	G	-0.091218	0.019569	2.88974e-06	21.7281
Coprobacter	4	34852443	rs55672356	A	T	-0.193354	0.0413815	2.7369e-06	21.8321
Coprobacter	11	103549974	rs143662916	T	C	0.253264	0.0540141	3.07252e-06	21.9853
Coprobacter	6	97234939	rs213863	T	C	-0.0887412	0.0188377	2.34883e-06	22.1918
Coprobacter	6	4714797	rs72821405	C	T	-0.147365	0.0319978	4.7576e-06	21.2105
Coprobacter	12	98289796	rs11532348	T	C	-0.103931	0.0226826	5.71184e-06	20.9942
Coprobacter	2	137223458	rs12996055	C	A	0.0921817	0.0209405	8.07639e-06	19.3783
Coprobacter	9	137784868	rs12684609	C	T	0.100827	0.0220366	6.10177e-06	20.9345
Coprobacter	15	91166608	rs5011652	C	G	0.0899597	0.020001	5.5105e-06	20.2299
Coprobacter	2	32242452	rs74919520	A	G	0.125703	0.0276296	5.76326e-06	20.6987
Coprobacter	4	96389240	rs28402691	C	T	0.110695	0.0251199	9.55668e-06	19.4188
Coprobacter	20	57574851	rs189356	A	G	0.0781125	0.0171916	6.26291e-06	20.6446
Coprobacter	4	3852385	rs76001613	G	C	0.21591	0.0493019	9.12599e-06	19.1788
Coprococcus1	20	4319420	rs4277593	A	G	-0.0585649	0.0109914	1.13969e-07	28.3904
Coprococcus1	4	174468316	rs56405618	G	A	-0.08963	0.0186508	1.57195e-06	23.0946
Coprococcus1	1	95424321	rs74101919	C	T	-0.0718989	0.0144651	1.03291e-06	24.7059
Coprococcus1	1	30400301	rs1010560	A	C	0.0580232	0.0122722	1.95915e-06	22.3544
Coprococcus1	11	134622282	rs73031725	C	T	0.167591	0.0355224	1.97917e-06	22.2586
Coprococcus1	2	22079770	rs1519491	C	T	0.0499197	0.0113558	8.95283e-06	19.3246
Coprococcus1	6	72529277	rs1576241	G	A	-0.0510343	0.0109535	3.32862e-06	21.7082
Coprococcus1	3	165693143	rs73167075	C	T	0.0573137	0.0127573	8.56864e-06	20.1836
Coprococcus1	11	124554061	rs12794898	T	G	0.0903299	0.0197212	4.91531e-06	20.9795
Coprococcus1	10	15913820	rs946513	T	C	0.205899	0.0460018	8.61855e-06	20.0336
Coprococcus1	6	150288094	rs1762123	T	C	-0.0891532	0.0198554	8.01468e-06	20.1612
Coprococcus1	7	132556835	rs7784490	G	C	-0.0518543	0.0113136	4.55233e-06	21.0072
Coprococcus1	14	29898456	rs12886051	C	G	-0.0521782	0.0118051	8.00779e-06	19.5363
Coprococcus1	19	2600717	rs2907920	G	A	0.0561173	0.0126824	7.65327e-06	19.5791
Coprococcus2	20	49266770	rs59936925	T	A	0.117085	0.0233995	9.37545e-07	25.0376
Coprococcus2	1	112139008	rs6677933	T	C	-0.0804405	0.0164216	1.18501e-06	23.9948
Coprococcus2	14	86833255	rs1958519	A	T	0.0665288	0.0138558	1.57692e-06	23.0545
Coprococcus2	4	131125786	rs72680320	C	T	-0.0649382	0.013919	2.27115e-06	21.7663
Coprococcus2	9	25554068	rs2482516	T	C	0.0754415	0.0164619	4.72333e-06	21.0021
Coprococcus2	10	129715759	rs35890118	G	A	-0.066536	0.0147661	8.25962e-06	20.304
Coprococcus2	1	4210455	rs9426473	G	A	0.0727361	0.0161662	6.30687e-06	20.2435
Coprococcus2	3	180544880	rs12634070	C	T	0.0736486	0.0164921	9.95104e-06	19.9423
Coprococcus2	1	223688236	rs61823518	C	A	-0.0955381	0.0215724	6.68258e-06	19.6135
Coprococcus2	5	34794789	rs10070053	G	A	0.0594312	0.0135375	7.64883e-06	19.273
Coprococcus3	19	40032132	rs8100692	C	T	0.0577411	0.0113476	4.16459e-07	25.8918
Coprococcus3	8	4128340	rs62481985	C	G	-0.0582385	0.0115052	4.1756e-07	25.623
Coprococcus3	22	21331556	rs178271	C	T	0.145257	0.0294239	7.81088e-07	24.371
Coprococcus3	2	240727657	rs13394391	T	C	-0.0709302	0.0150918	2.20317e-06	22.0892
Coprococcus3	17	26104511	rs11080344	T	C	0.0516921	0.0113054	4.78692e-06	20.9062
Coprococcus3	1	149998497	rs7521171	A	G	-0.0596434	0.0129279	4.32242e-06	21.2849
Coprococcus3	17	76343961	rs11077359	C	T	-0.0645443	0.0148833	9.63598e-06	18.8069
Coprococcus3	7	76357726	rs13247359	A	G	0.051211	0.0113031	7.32611e-06	20.5273
Coprococcus3	14	99141751	rs4575475	A	G	0.0619514	0.0137787	7.04284e-06	20.2155
Coprococcus3	9	13799809	rs10810043	G	A	0.0515518	0.0115923	9.27424e-06	19.7764
DefluviitaleaceaeUCG011	3	72207794	rs4677103	G	A	0.0977912	0.0197263	9.59557e-07	24.5758
DefluviitaleaceaeUCG011	4	147414743	rs72731813	T	C	-0.147383	0.0293796	4.33116e-07	25.1653
DefluviitaleaceaeUCG011	9	8786663	rs112893842	C	T	0.11381	0.0232806	1.44535e-06	23.8988
DefluviitaleaceaeUCG011	1	85205632	rs9725395	G	A	-0.13834	0.029554	3.51921e-06	21.9109
DefluviitaleaceaeUCG011	21	41811003	rs55658617	C	T	0.174369	0.0362226	2.15292e-06	23.1728
DefluviitaleaceaeUCG011	22	24804081	rs9608282	G	T	0.142939	0.0299793	2.52045e-06	22.7332
DefluviitaleaceaeUCG011	7	79734541	rs28696126	T	A	-0.106503	0.0238473	6.62806e-06	19.9455
DefluviitaleaceaeUCG011	1	118723685	rs1582238	C	T	0.0805036	0.0167257	1.56775e-06	23.1667
DefluviitaleaceaeUCG011	10	66407366	rs4344384	T	G	0.0715978	0.0156309	4.83238e-06	20.9812
DefluviitaleaceaeUCG011	4	120741726	rs2892880	A	G	0.0817755	0.0181686	6.82881e-06	20.2582
Desulfovibrio	14	97116904	rs11160353	A	T	-0.0691756	0.0147285	2.70303e-06	22.0591
Desulfovibrio	8	105462047	rs2853179	T	C	0.0811971	0.0174234	2.42439e-06	21.7177
Desulfovibrio	2	198089911	rs16863365	G	A	0.109402	0.0226964	1.7945e-06	23.2349
Desulfovibrio	1	68664315	rs12031543	C	T	-0.127185	0.0281887	6.54764e-06	20.3573
Desulfovibrio	3	67478973	rs13066142	A	G	0.119141	0.0250891	3.78665e-06	22.5502
Desulfovibrio	13	64264446	rs2590913	A	G	0.154496	0.0339396	6.65421e-06	20.7213
Desulfovibrio	10	130170270	rs2032031	G	A	-0.0654931	0.0148681	9.14277e-06	19.4035
Desulfovibrio	8	57972916	rs72647089	G	T	-0.106594	0.0239337	8.29763e-06	19.8358
Desulfovibrio	5	52653978	rs7729080	A	C	-0.070287	0.0157691	9.95869e-06	19.8671
Desulfovibrio	18	13447995	rs4797774	A	G	0.212582	0.0470044	5.64315e-06	20.4538
Desulfovibrio	5	139410687	rs6580353	C	T	0.0770979	0.0169735	4.93857e-06	20.632
Dialister	8	138295725	rs11166701	A	G	-0.0655301	0.013186	5.50746e-07	24.6976
Dialister	11	10967286	rs517089	A	T	0.076227	0.0170411	5.13634e-06	20.0089
Dialister	10	23199653	rs4747450	A	C	0.0668509	0.0147685	5.83729e-06	20.4899
Dialister	16	9336862	rs2314294	C	T	0.0865932	0.0193719	8.07899e-06	19.9813
Dialister	11	92267129	rs4753063	A	G	-0.0596297	0.0130052	4.85684e-06	21.0229
Dialister	7	150890034	rs2435610	C	A	0.0647131	0.0143314	5.93269e-06	20.3895
Dialister	4	23294359	rs10938938	A	G	-0.0773514	0.0170915	7.37063e-06	20.4822
Dialister	14	102458052	rs10138457	C	T	-0.113054	0.0261933	7.88122e-06	18.6291
Dialister	15	32955095	rs11071887	C	T	0.0662403	0.0146315	5.91407e-06	20.4959
Dialister	3	45809449	rs764177	A	C	-0.0601454	0.0135366	9.60772e-06	19.7418
Dialister	9	25447080	rs76680460	A	G	-0.161296	0.0364332	8.19213e-06	19.5999
Dialister	1	172809633	rs75416973	G	A	0.0727223	0.016451	9.46091e-06	19.5412
Dorea	8	127905865	rs13279148	A	G	0.0715309	0.0150878	2.25283e-06	22.477
Dorea	8	15768657	rs62503162	G	A	-0.0974091	0.0194379	7.46605e-07	25.1131
Dorea	6	116078810	rs12216169	A	T	0.0881722	0.0193683	5.33123e-06	20.7243
Dorea	6	25078050	rs73729431	T	C	-0.13745	0.0299983	3.1674e-06	20.9941
Dorea	17	70733523	rs4793307	T	C	0.0574165	0.0122472	4.0069e-06	21.9787
Dorea	16	81803497	rs11150408	G	T	0.0488254	0.0109063	7.05777e-06	20.0417
Dorea	3	6826520	rs345219	G	T	-0.0497368	0.0112621	8.8006e-06	19.5038
Dorea	9	106815466	rs62583469	A	T	-0.0634136	0.0142227	5.77508e-06	19.8793
Dorea	6	74605806	rs3005511	G	A	0.0516127	0.0112852	5.28702e-06	20.9166
Dorea	4	60992340	rs1899291	T	C	0.0697217	0.0150285	4.56686e-06	21.5232
Dorea	11	8729057	rs3752849	A	G	0.163846	0.036608	7.68057e-06	20.0318
Dorea	7	154978183	rs12537781	C	T	-0.055544	0.0125223	9.15137e-06	19.6746
Eggerthella	2	45453805	rs3851328	G	T	-0.107774	0.0236527	4.17589e-06	20.762
Eggerthella	7	38335954	rs2240838	G	A	0.0980582	0.0197653	7.36205e-07	24.6128
Eggerthella	21	29778032	rs2223081	A	G	0.102572	0.0221108	3.88889e-06	21.5203
Eggerthella	1	9136139	rs112205261	C	T	-0.188618	0.0403613	3.34648e-06	21.8391
Eggerthella	17	17098213	rs4985746	A	G	0.110522	0.0247653	5.71461e-06	19.9165
Eggerthella	11	102461599	rs1784446	A	G	0.0907728	0.0198096	5.23136e-06	20.9972
Eggerthella	20	55647869	rs76663501	T	C	0.175349	0.0378576	4.82574e-06	21.4537
Eggerthella	2	141337454	rs6430926	T	C	0.0879736	0.0197127	8.37122e-06	19.9164
Eggerthella	4	70483957	rs2877457	A	G	-0.093486	0.0210208	9.02708e-06	19.7787
Eggerthella	3	20807454	rs13070736	C	A	-0.121331	0.0272024	7.61915e-06	19.8944
Eggerthella	15	65691324	rs67490567	C	T	0.108495	0.0245457	8.94216e-06	19.5374
Eisenbergiella	8	50822676	rs3812426	A	G	0.106447	0.0224159	2.71687e-06	22.5505
Eisenbergiella	15	53375201	rs1508033	C	A	0.091546	0.0195787	3.22889e-06	21.8632
Eisenbergiella	11	124764527	rs12278566	A	T	-0.121065	0.0251658	1.65001e-06	23.1427
Eisenbergiella	15	36178565	rs2683098	T	C	0.107319	0.022515	2.2375e-06	22.72
Eisenbergiella	17	53367641	rs11079158	C	T	0.100627	0.022546	7.34849e-06	19.9199
Eisenbergiella	8	55330814	rs13258851	G	A	0.137001	0.0302124	7.74648e-06	20.5626
Eisenbergiella	2	19973210	rs12710729	A	C	0.0893384	0.0199069	9.8441e-06	20.1404
Eisenbergiella	10	109417101	rs12257723	C	A	-0.0952742	0.0211569	8.85121e-06	20.279
Eisenbergiella	21	21610254	rs4462860	A	G	0.0939071	0.0201104	4.16221e-06	21.8049
Eisenbergiella	11	24001840	rs11027642	T	C	0.129006	0.0284844	4.91871e-06	20.5118
Eisenbergiella	4	189060431	rs11938607	C	T	0.0978125	0.0216636	8.2182e-06	20.3859
Eisenbergiella	3	111419486	rs1553971	G	T	0.120965	0.0263054	5.26837e-06	21.1459
Enterorhabdus	4	127336602	rs11098863	A	T	-0.0966008	0.0162677	3.05646e-09	35.2622
Enterorhabdus	10	20280612	rs7923280	T	A	0.0860019	0.0169148	5.23856e-07	25.8512
Enterorhabdus	2	19611953	rs114731706	G	T	0.182308	0.0382298	2.17342e-06	22.7409
Enterorhabdus	11	62174193	rs3017103	G	A	0.0980897	0.0208995	2.94044e-06	22.0281
Enterorhabdus	12	69515102	rs73331712	C	T	0.26199	0.055123	4.84923e-06	22.5893
Enterorhabdus	2	236439879	rs77655283	A	G	0.132988	0.0298306	5.88042e-06	19.8747
Enterorhabdus	6	37567189	rs9470637	T	A	-0.0755513	0.0166263	5.69624e-06	20.6487
Enterorhabdus	19	35863028	rs424715	C	T	0.0818743	0.0174855	4.4088e-06	21.925
Enterorhabdus	8	113109756	rs10098492	C	T	0.132323	0.0293688	6.40572e-06	20.3001
Enterorhabdus	7	89709883	rs2051957	T	C	0.0843291	0.0189864	8.89859e-06	19.7274
Erysipelatoclostridium	17	10177708	rs7221249	G	A	0.0839861	0.0142741	4.30951e-09	34.619
Erysipelatoclostridium	1	42333631	rs710230	C	T	0.143381	0.0281514	6.3312e-07	25.9409
Erysipelatoclostridium	4	25446787	rs4697572	G	A	-0.0810636	0.0163308	7.5935e-07	24.6397
Erysipelatoclostridium	11	121876913	rs58236560	T	G	-0.111157	0.0234426	2.1612e-06	22.4834
Erysipelatoclostridium	9	90586043	rs622418	G	A	-0.0668051	0.0143224	3.68156e-06	21.7563
Erysipelatoclostridium	5	77815056	rs17804233	C	T	-0.0662914	0.0144203	4.58605e-06	21.1332
Erysipelatoclostridium	2	34595533	rs1434153	A	G	-0.0684526	0.0152443	6.85295e-06	20.1634
Erysipelatoclostridium	5	34892042	rs340991	G	A	-0.0740482	0.0158891	3.74942e-06	21.7184
Erysipelatoclostridium	8	38780606	rs6474512	C	A	0.067015	0.0143201	3.01546e-06	21.9003
Erysipelatoclostridium	13	46372065	rs9590927	A	G	-0.0646003	0.0143479	6.39042e-06	20.2717
Erysipelatoclostridium	1	167818597	rs61806970	T	C	0.142548	0.0320688	9.0941e-06	19.7586
Erysipelatoclostridium	19	55857777	rs45480394	G	T	-0.0687134	0.0151835	7.66155e-06	20.4804
Erysipelatoclostridium	11	36871523	rs2901723	A	C	0.0641339	0.0144295	8.79469e-06	19.7549
Erysipelatoclostridium	17	71411325	rs34528142	G	C	-0.0875551	0.0195556	6.12704e-06	20.0456
Erysipelatoclostridium	10	36394609	rs16936671	T	C	-0.0968026	0.0217883	6.04309e-06	19.7391
Erysipelatoclostridium	6	24292185	rs3804326	G	A	0.14147	0.0336352	9.85273e-06	17.6905
ErysipelotrichaceaeUCG003	10	125628540	rs28568391	G	A	-0.0583911	0.0118741	6.41953e-07	24.1822
ErysipelotrichaceaeUCG003	8	91660344	rs11994308	T	C	0.115417	0.0242503	1.32563e-06	22.6522
ErysipelotrichaceaeUCG003	15	86522244	rs76502207	C	T	0.144844	0.0289929	6.41121e-07	24.9583
ErysipelotrichaceaeUCG003	18	46614602	rs10164067	G	T	-0.10326	0.0212405	1.13086e-06	23.6339
ErysipelotrichaceaeUCG003	16	4076830	rs8053479	G	A	-0.0838212	0.0186509	5.83413e-06	20.198
ErysipelotrichaceaeUCG003	7	33684926	rs17798136	A	G	0.158818	0.0347674	3.23598e-06	20.8666
ErysipelotrichaceaeUCG003	18	43034126	rs59104037	G	A	-0.0951263	0.0204742	4.48256e-06	21.5867
ErysipelotrichaceaeUCG003	19	57828980	rs11666127	G	A	-0.0719187	0.0161371	7.90414e-06	19.8626
ErysipelotrichaceaeUCG003	6	24220160	rs62403464	C	T	-0.0731743	0.0156516	3.43738e-06	21.8576
ErysipelotrichaceaeUCG003	4	113256737	rs59068084	G	T	0.0564772	0.0120224	3.11742e-06	22.0681
ErysipelotrichaceaeUCG003	7	20554814	rs73074432	T	C	0.072154	0.0164378	9.9902e-06	19.2679
ErysipelotrichaceaeUCG003	11	7765096	rs4758231	T	G	-0.0551754	0.0122047	6.54912e-06	20.438
ErysipelotrichaceaeUCG003	16	80167277	rs74988980	A	G	-0.133141	0.0348574	8.64276e-06	14.5893
ErysipelotrichaceaeUCG003	2	175403951	rs75949021	C	T	-0.169667	0.0374238	3.57507e-06	20.5541
ErysipelotrichaceaeUCG003	5	32345671	rs6875357	T	C	0.165673	0.0353831	6.69637e-06	21.9237
ErysipelotrichaceaeUCG003	14	47935928	rs79396538	G	C	0.0848148	0.0191146	8.63479e-06	19.6884
ErysipelotrichaceaeUCG003	10	873148	rs12251396	G	A	-0.0705399	0.0158766	9.51839e-06	19.7404
Escherichia.Shigella	7	31136897	rs2267739	C	G	0.115505	0.0237628	1.42478e-06	23.6271
Escherichia.Shigella	11	134774845	rs1154904	G	A	-0.0613376	0.0130644	3.03751e-06	22.0431
Escherichia.Shigella	21	39324484	rs73208162	G	A	-0.119296	0.024839	2.19391e-06	23.0665
Escherichia.Shigella	7	140678199	rs113513883	G	A	0.172283	0.038041	5.27716e-06	20.5108
Escherichia.Shigella	17	14173290	rs7502686	C	G	-0.136384	0.0302576	5.90386e-06	20.3168
Escherichia.Shigella	2	236515155	rs57024273	C	T	0.0626172	0.0139919	9.70464e-06	20.028
Escherichia.Shigella	13	23253392	rs113127095	G	A	0.151009	0.0323434	3.33349e-06	21.799
Escherichia.Shigella	10	69394914	rs117092367	T	A	0.117362	0.0264533	9.65021e-06	19.6831
Escherichia.Shigella	16	3750623	rs112767262	C	T	0.0732963	0.0163589	8.20636e-06	20.0751
Escherichia.Shigella	3	3173016	rs11706043	A	T	0.075657	0.0164155	5.87272e-06	21.2417
Escherichia.Shigella	9	136179347	rs592299	C	T	-0.0592004	0.0129486	4.76927e-06	20.9026
Escherichia.Shigella	7	128054100	rs4731451	A	G	-0.0609885	0.0135157	7.4731e-06	20.3619
Escherichia.Shigella	16	77711641	rs35555519	G	C	0.101976	0.0222883	4.92332e-06	20.9335
Escherichia.Shigella	5	79863544	rs118526	A	C	-0.0594401	0.013598	7.99566e-06	19.1077
Escherichia.Shigella	1	48961903	rs2798105	G	A	-0.100851	0.0222045	8.24501e-06	20.6289
Eubacteriumbrachygroup	10	94185213	rs112617308	C	T	-0.170873	0.0362844	2.38033e-06	22.1773
Eubacteriumbrachygroup	22	26922534	rs9613196	A	T	-0.238718	0.0528561	4.98786e-06	20.3977
Eubacteriumbrachygroup	5	17460096	rs62348779	C	T	-0.201481	0.043286	3.78122e-06	21.6656
Eubacteriumbrachygroup	10	22892667	rs2913110	T	C	0.105143	0.022942	4.55806e-06	21.0039
Eubacteriumbrachygroup	4	184628931	rs4862235	A	G	0.104806	0.0225751	3.73143e-06	21.5533
Eubacteriumbrachygroup	2	218237281	rs12151423	G	A	0.101329	0.0227324	9.2705e-06	19.8688
Eubacteriumbrachygroup	4	6856564	rs73199919	C	T	-0.236717	0.0531335	8.15524e-06	19.8482
Eubacteriumbrachygroup	11	80236833	rs6591893	A	G	0.108225	0.0240319	7.34344e-06	20.2807
Eubacteriumbrachygroup	22	48190598	rs720439	G	A	-0.111927	0.0251252	7.02827e-06	19.8449
Eubacteriumbrachygroup	4	144665178	rs13139592	C	T	-0.145997	0.0327192	7.96753e-06	19.9104
Eubacteriumbrachygroup	14	23060552	rs1384962	G	A	0.120888	0.0266264	6.99292e-06	20.6131
Eubacteriumcoprostanoligenesgroup	7	31085162	rs17159861	T	C	0.0962228	0.0168388	1.03787e-08	32.6537
Eubacteriumcoprostanoligenesgroup	7	16380806	rs9648214	C	T	-0.0828719	0.016431	2.5203e-07	25.4383
Eubacteriumcoprostanoligenesgroup	1	200638489	rs115325767	C	G	0.0783322	0.0174719	2.62197e-06	20.1002
Eubacteriumcoprostanoligenesgroup	15	36911598	rs12906958	T	C	-0.0533159	0.0115935	4.34803e-06	21.1488
Eubacteriumcoprostanoligenesgroup	15	86440997	rs4076415	G	T	0.0515152	0.0110294	1.98974e-06	21.8155
Eubacteriumcoprostanoligenesgroup	3	127139574	rs6762473	A	C	0.0521584	0.0112353	4.26113e-06	21.5517
Eubacteriumcoprostanoligenesgroup	10	2215931	rs10444197	G	A	-0.0505823	0.0113455	5.98464e-06	19.8768
Eubacteriumcoprostanoligenesgroup	10	84506096	rs2644213	A	G	0.0538845	0.0121245	9.85638e-06	19.7517
Eubacteriumcoprostanoligenesgroup	3	113794507	rs11720857	T	C	0.0630776	0.0144485	9.26255e-06	19.0592
Eubacteriumcoprostanoligenesgroup	7	73306506	rs4717831	T	A	0.0786783	0.0174038	9.17719e-06	20.4372
Eubacteriumcoprostanoligenesgroup	15	97869293	rs62024432	T	C	-0.0769698	0.0172101	7.50207e-06	20.0019
Eubacteriumcoprostanoligenesgroup	3	81595477	rs76898927	A	G	0.123055	0.0266375	4.78979e-06	21.3409
Eubacteriumcoprostanoligenesgroup	7	33603146	rs1020520	G	T	-0.0590705	0.0132929	8.88975e-06	19.7471
Eubacteriumcoprostanoligenesgroup	12	32713919	rs11052069	C	T	0.0477832	0.0107833	9.37949e-06	19.6356
Eubacteriumcoprostanoligenesgroup	2	50797401	rs79895140	C	T	-0.0641017	0.0141153	8.61816e-06	20.6234
Eubacteriumeligensgroup	16	81820486	rs4583233	C	A	0.0670205	0.0128122	2.83852e-07	27.3633
Eubacteriumeligensgroup	10	83092007	rs265534	G	T	-0.0563756	0.0120127	2.26758e-06	22.0242
Eubacteriumeligensgroup	2	115197171	rs72839198	G	C	0.155659	0.0375612	3.13914e-06	17.1739
Eubacteriumeligensgroup	14	39301409	rs74606150	G	C	-0.196454	0.042565	4.24506e-06	21.3018
Eubacteriumeligensgroup	6	70956815	rs6923695	G	T	0.103268	0.0229525	4.87406e-06	20.2428
Eubacteriumeligensgroup	2	110260993	rs56080211	T	C	0.123093	0.0282743	9.1429e-06	18.9531
Eubacteriumeligensgroup	14	77619186	rs158115	C	G	0.0915271	0.0190611	9.74185e-06	23.057
Eubacteriumeligensgroup	13	107563458	rs2200429	G	A	-0.0888825	0.0198479	5.29721e-06	20.0541
Eubacteriumeligensgroup	11	31098691	rs182318	A	G	-0.0824941	0.0195615	8.39837e-06	17.7845
Eubacteriumeligensgroup	7	51365152	rs12719051	G	A	0.0916626	0.0208183	7.11766e-06	19.3862
Eubacteriumfissicatenagroup	2	71145246	rs3771393	T	C	0.130842	0.0266671	7.37909e-07	24.0738
Eubacteriumfissicatenagroup	8	5433699	rs2733072	A	G	0.109644	0.0228306	1.49089e-06	23.0641
Eubacteriumfissicatenagroup	11	115165111	rs7104872	A	G	0.138612	0.0291906	2.7315e-06	22.5484
Eubacteriumfissicatenagroup	7	73043561	rs151257695	G	A	0.20951	0.0454847	3.09681e-06	21.2167
Eubacteriumfissicatenagroup	18	45753272	rs11876297	C	T	0.131469	0.0281712	2.66556e-06	21.779
Eubacteriumfissicatenagroup	6	39940437	rs6934739	G	A	0.111463	0.0252788	9.75326e-06	19.4425
Eubacteriumfissicatenagroup	14	89484373	rs10147907	G	T	0.172263	0.039601	8.27246e-06	18.9222
Eubacteriumfissicatenagroup	3	39604954	rs1768152	C	T	0.139489	0.0316186	8.70054e-06	19.4622
Eubacteriumfissicatenagroup	10	96758467	rs11818408	A	G	0.10585	0.0237114	8.20015e-06	19.9283
Eubacteriumhalliigroup	4	111885431	rs13116360	C	T	0.154124	0.0297185	2.94487e-07	26.896
Eubacteriumhalliigroup	3	110283389	rs949971	G	T	-0.0540164	0.0116101	3.29002e-06	21.6462
Eubacteriumhalliigroup	1	34308917	rs10798999	T	C	0.0601661	0.0126752	2.60558e-06	22.5315
Eubacteriumhalliigroup	7	148856720	rs60254196	G	A	-0.0522832	0.0111865	2.69672e-06	21.8442
Eubacteriumhalliigroup	7	100635375	rs10808115	C	A	-0.0504747	0.0109922	4.42448e-06	21.0851
Eubacteriumhalliigroup	15	62014160	rs74018587	T	C	0.208943	0.043822	3.70257e-06	22.7337
Eubacteriumhalliigroup	3	23663416	rs6550770	C	T	-0.198087	0.0443545	4.823e-06	19.9452
Eubacteriumhalliigroup	11	58040621	rs10501370	T	C	-0.115589	0.0252489	5.41918e-06	20.9579
Eubacteriumhalliigroup	19	49214274	rs281379	G	A	-0.0499523	0.0112153	9.32796e-06	19.8377
Eubacteriumhalliigroup	11	123789877	rs78056098	T	G	-0.0507411	0.0113758	8.28818e-06	19.8955
Eubacteriumhalliigroup	3	195238086	rs138531890	G	A	0.153138	0.0349456	5.4306e-06	19.2036
Eubacteriumhalliigroup	3	64664456	rs28584818	G	A	0.126115	0.0268627	4.43235e-06	22.0412
Eubacteriumhalliigroup	11	11771637	rs117748144	C	T	-0.126582	0.028712	7.86002e-06	19.4365
Eubacteriumhalliigroup	1	104524676	rs17474256	A	G	0.0810805	0.0184573	9.45445e-06	19.2973
Eubacteriumhalliigroup	18	48384463	rs630939	T	C	-0.0508914	0.0114352	9.15759e-06	19.8062
Eubacteriumhalliigroup	4	183709536	rs17074066	C	T	-0.0813986	0.0189272	9.34905e-06	18.4952
Eubacteriumnodatumgroup	14	52185888	rs34297067	G	A	-0.186907	0.0341475	6.59784e-08	29.9593
Eubacteriumnodatumgroup	9	28245518	rs113893692	T	C	-0.185107	0.0403573	5.75702e-06	21.0379
Eubacteriumnodatumgroup	9	96597985	rs77910827	T	C	0.201788	0.0413568	9.05381e-07	23.8066
Eubacteriumnodatumgroup	10	9659749	rs61841040	T	G	0.160621	0.0341609	3.56141e-06	22.1078
Eubacteriumnodatumgroup	1	34529736	rs9425984	C	T	-0.130234	0.0292347	7.20681e-06	19.845
Eubacteriumnodatumgroup	7	64894137	rs10263623	T	C	0.193496	0.0439023	8.90706e-06	19.4253
Eubacteriumnodatumgroup	10	61322015	rs11006576	G	A	-0.110167	0.024593	7.98664e-06	20.067
Eubacteriumnodatumgroup	1	171060821	rs7880204	C	T	-0.125454	0.0275303	6.83884e-06	20.7656
Eubacteriumnodatumgroup	4	94712747	rs6818880	G	A	-0.110081	0.0245964	7.8254e-06	20.0298
Eubacteriumnodatumgroup	7	135052348	rs10458299	C	T	-0.187753	0.041969	8.36714e-06	20.0131
Eubacteriumnodatumgroup	8	4954912	rs7827125	T	C	0.1223	0.0271331	7.17355e-06	20.3166
Eubacteriumoxidoreducensgroup	12	94515340	rs12423772	T	G	0.14098	0.0295029	2.62925e-06	22.8341
Eubacteriumoxidoreducensgroup	4	37526679	rs2973294	T	G	0.0923559	0.0195439	2.38836e-06	22.331
Eubacteriumoxidoreducensgroup	16	86480355	rs34561138	A	G	0.216145	0.045992	2.51163e-06	22.0865
Eubacteriumoxidoreducensgroup	5	106882394	rs440215	T	C	0.0932766	0.0195294	1.65407e-06	22.8122
Eubacteriumoxidoreducensgroup	4	187905399	rs1425962	C	G	0.0906104	0.0200612	7.32284e-06	20.4005
Eubacteriumoxidoreducensgroup	1	195064019	rs12129908	A	C	0.0893273	0.0198333	5.79516e-06	20.2852
Eubacteriumrectalegroup	15	93006765	rs35398954	G	A	-0.0901402	0.0174602	5.39945e-07	26.6526
Eubacteriumrectalegroup	12	20066025	rs117151453	C	G	-0.113141	0.0243541	1.84432e-06	21.582
Eubacteriumrectalegroup	18	37703874	rs16960159	G	C	-0.156596	0.0336234	4.10132e-06	21.6909
Eubacteriumrectalegroup	2	125553155	rs314726	C	T	0.0528824	0.0109486	1.37967e-06	23.3293
Eubacteriumrectalegroup	1	234530370	rs10797540	G	A	0.0503179	0.0108389	3.53384e-06	21.5512
Eubacteriumrectalegroup	7	121281238	rs10248854	A	C	-0.0527827	0.0113464	4.20676e-06	21.6407
Eubacteriumrectalegroup	1	170900221	rs3980709	T	A	-0.0622701	0.0140572	6.85524e-06	19.623
Eubacteriumrectalegroup	11	8129537	rs2884897	G	A	-0.129364	0.0289021	6.44426e-06	20.034
Eubacteriumrectalegroup	11	98523638	rs10892089	G	C	-0.0635522	0.0140072	6.21821e-06	20.5852
Eubacteriumrectalegroup	1	116082909	rs143694765	C	T	0.0870025	0.019779	9.75369e-06	19.3489
Eubacteriumrectalegroup	9	129425745	rs59427698	G	A	-0.0576035	0.0130853	5.36906e-06	19.3789
Eubacteriumrectalegroup	9	92013419	rs62547233	G	A	0.0536319	0.0120201	9.8982e-06	19.9082
Eubacteriumruminantiumgroup	5	121182996	rs2116427	G	A	0.0911461	0.0182353	4.67364e-07	24.9833
Eubacteriumruminantiumgroup	22	25303055	rs139749	T	C	-0.0845439	0.0171791	8.58845e-07	24.2195
Eubacteriumruminantiumgroup	10	129037453	rs72836424	T	C	-0.139825	0.030069	2.62125e-06	21.6237
Eubacteriumruminantiumgroup	9	130980937	rs2229917	G	A	0.153538	0.0323922	2.15894e-06	22.4673
Eubacteriumruminantiumgroup	14	52219066	rs10131724	C	A	-0.199832	0.0414577	2.38663e-06	23.2338
Eubacteriumruminantiumgroup	5	33897589	rs16891896	A	G	-0.174787	0.0390573	2.3812e-06	20.0269
Eubacteriumruminantiumgroup	8	138626268	rs7000472	G	A	-0.0762282	0.016523	4.06848e-06	21.284
Eubacteriumruminantiumgroup	2	201610645	rs13025464	C	T	-0.0737077	0.0163786	6.96842e-06	20.2523
Eubacteriumruminantiumgroup	2	71247578	rs2418654	T	C	-0.0748879	0.0165852	6.17247e-06	20.3884
Eubacteriumruminantiumgroup	1	197978281	rs6676699	T	G	-0.0888124	0.0196447	6.37979e-06	20.4388
Eubacteriumruminantiumgroup	12	63306003	rs73139629	C	A	-0.115098	0.0247909	5.36199e-06	21.555
Eubacteriumruminantiumgroup	22	48749548	rs112375806	A	T	0.143141	0.0293757	5.82166e-06	23.7438
Eubacteriumruminantiumgroup	9	2539358	rs606117	G	A	0.0833243	0.018056	4.81639e-06	21.2961
Eubacteriumruminantiumgroup	6	130030114	rs57340348	C	T	-0.0979429	0.0212166	4.93278e-06	21.3106
Eubacteriumruminantiumgroup	1	3044181	rs2817174	T	C	-0.0734306	0.0163687	7.8696e-06	20.1246
Eubacteriumruminantiumgroup	1	88523399	rs10923018	A	G	0.0726438	0.0160924	6.79541e-06	20.3777
Eubacteriumruminantiumgroup	15	61289622	rs11637981	T	G	-0.073258	0.0160888	5.43671e-06	20.733
Eubacteriumruminantiumgroup	12	30360954	rs17519472	T	C	0.107804	0.0233984	4.70356e-06	21.2275
Eubacteriumruminantiumgroup	6	11953633	rs209813	A	G	-0.103488	0.0236391	9.23146e-06	19.1655
Eubacteriumventriosumgroup	20	2308307	rs6048195	T	A	-0.0603594	0.011658	2.50324e-07	26.8067
Eubacteriumventriosumgroup	20	50140919	rs73615400	C	T	-0.0956303	0.0193428	9.53613e-07	24.443
Eubacteriumventriosumgroup	3	190223732	rs57199565	C	T	0.0783394	0.0160257	7.97037e-07	23.8961
Eubacteriumventriosumgroup	13	98785900	rs11617697	G	A	-0.143349	0.0286241	7.21757e-07	25.0798
Eubacteriumventriosumgroup	8	114445055	rs16884680	T	G	-0.0906428	0.0191909	1.73969e-06	22.3088
Eubacteriumventriosumgroup	18	22460785	rs12964517	A	G	0.0587198	0.0123453	2.07499e-06	22.6237
Eubacteriumventriosumgroup	12	52423996	rs876734	T	C	-0.0618696	0.0132532	2.88908e-06	21.7927
Eubacteriumventriosumgroup	14	44975510	rs3809430	C	T	-0.0548171	0.0118426	3.55317e-06	21.426
Eubacteriumventriosumgroup	16	60348381	rs72783037	A	C	0.0658926	0.0143747	6.54762e-06	21.0124
Eubacteriumventriosumgroup	4	126371814	rs73849225	C	T	0.0975711	0.0224388	5.20909e-06	18.9079
Eubacteriumventriosumgroup	13	51938576	rs9316536	G	T	-0.0817111	0.0183121	7.83519e-06	19.9107
Eubacteriumventriosumgroup	14	51960625	rs35179274	T	C	-0.0627263	0.013786	5.75792e-06	20.7026
Eubacteriumventriosumgroup	1	147291928	rs78250280	A	G	0.0749762	0.0164404	3.35791e-06	20.7979
Eubacteriumventriosumgroup	1	109398264	rs66746423	T	C	0.0751501	0.0164978	6.11142e-06	20.7494
Eubacteriumventriosumgroup	2	203661779	rs6704822	G	A	0.0739179	0.0166705	6.6223e-06	19.6609
Eubacteriumventriosumgroup	3	107736434	rs13082419	T	C	-0.0715522	0.016137	9.55987e-06	19.6608
Eubacteriumventriosumgroup	3	171895485	rs66830358	A	T	0.0528752	0.0117972	6.86917e-06	20.0884
Eubacteriumxylanophilumgroup	20	57995506	rs17830032	A	G	-0.160597	0.0310515	2.38893e-07	26.7494
Eubacteriumxylanophilumgroup	7	43566344	rs13239072	A	G	0.0687427	0.0142728	1.81783e-06	23.1971
Eubacteriumxylanophilumgroup	17	66689958	rs79582700	G	C	-0.0951677	0.0199969	2.40981e-06	22.6492
Eubacteriumxylanophilumgroup	19	8255478	rs12980122	G	C	-0.108274	0.0238257	5.01935e-06	20.6516
Eubacteriumxylanophilumgroup	16	84790559	rs2012708	G	A	0.0573202	0.0126905	6.5254e-06	20.4013
Eubacteriumxylanophilumgroup	11	131009660	rs2213117	G	T	0.0877797	0.0189012	4.21329e-06	21.5679
Eubacteriumxylanophilumgroup	14	73181783	rs10140184	C	A	0.0576795	0.012599	4.95862e-06	20.959
Eubacteriumxylanophilumgroup	1	22627266	rs10917203	C	A	0.0612633	0.0130917	3.15155e-06	21.8983
Eubacteriumxylanophilumgroup	16	73696771	rs112176119	T	C	-0.113455	0.0245762	3.32766e-06	21.3119
Eubacteriumxylanophilumgroup	9	130498120	rs1999224	T	G	-0.0949051	0.0203503	3.75492e-06	21.749
Eubacteriumxylanophilumgroup	4	87891938	rs75586835	G	A	-0.114498	0.0263455	9.38708e-06	18.8878
Eubacteriumxylanophilumgroup	1	246780557	rs4654122	G	C	0.0553508	0.0123588	7.19609e-06	20.0584
Faecalibacterium	12	83502773	rs12320842	G	C	0.094833	0.0163962	7.56951e-09	33.4527
Faecalibacterium	6	131587157	rs6910935	G	A	0.134864	0.0277032	1.37848e-06	23.6991
Faecalibacterium	14	64044097	rs1271565	T	C	-0.0576251	0.0119649	1.30169e-06	23.1955
Faecalibacterium	16	6099863	rs75499067	T	C	0.227585	0.0465522	1.76448e-06	23.9004
Faecalibacterium	13	53567017	rs9536330	C	T	-0.048317	0.010797	5.33258e-06	20.0259
Faecalibacterium	15	47404021	rs28376661	G	C	0.0504817	0.0109368	3.66454e-06	21.3053
Faecalibacterium	1	245267339	rs10927394	T	G	-0.232262	0.0512364	7.01885e-06	20.5494
Faecalibacterium	2	37125235	rs114946999	T	C	-0.0861565	0.01896	5.69574e-06	20.6489
Faecalibacterium	1	111036827	rs79656633	C	T	0.145631	0.0323019	8.13557e-06	20.3259
Faecalibacterium	10	128614990	rs61875484	G	C	0.0817953	0.018369	9.18015e-06	19.8282
Faecalibacterium	1	14201546	rs12753492	C	A	0.0641305	0.0149933	8.80273e-06	18.295
Faecalibacterium	21	39027901	rs2835874	C	T	-0.0866356	0.0196496	7.54405e-06	19.4396
Faecalibacterium	8	38593645	rs11776390	C	T	-0.078354	0.017183	6.39675e-06	20.7932
FamilyXIIIAD3011group	3	3556826	rs9852893	G	C	0.0657834	0.0129056	3.87539e-07	25.9821
FamilyXIIIAD3011group	20	4618639	rs62200412	T	C	-0.0800851	0.0163834	5.80219e-07	23.8943
FamilyXIIIAD3011group	1	240694163	rs16840310	G	A	-0.0608052	0.0122149	6.75113e-07	24.78
FamilyXIIIAD3011group	1	192019835	rs72730932	A	C	-0.0899559	0.0177107	6.88766e-07	25.7982
FamilyXIIIAD3011group	15	58683697	rs16940167	T	C	0.0732552	0.0159898	3.90837e-06	20.9889
FamilyXIIIAD3011group	7	28603985	rs17156849	A	G	-0.112891	0.0245292	4.19171e-06	21.1812
FamilyXIIIAD3011group	16	16006242	rs62029761	G	A	0.128753	0.0276002	3.89083e-06	21.7616
FamilyXIIIAD3011group	4	38917830	rs11736617	A	G	-0.0759493	0.0172101	9.02048e-06	19.4752
FamilyXIIIAD3011group	12	18127597	rs12812672	C	T	-0.096065	0.020828	2.55807e-06	21.2733
FamilyXIIIAD3011group	6	32695336	rs9276029	G	A	-0.0811384	0.0185669	8.92766e-06	19.0975
FamilyXIIIAD3011group	15	40047706	rs12911842	T	A	-0.0811976	0.0183335	6.90824e-06	19.6153
FamilyXIIIAD3011group	5	14159925	rs149302	C	T	-0.0645635	0.0143225	7.4818e-06	20.3206
FamilyXIIIAD3011group	3	29811865	rs9837139	G	A	0.10752	0.0240482	8.70808e-06	19.9901
FamilyXIIIAD3011group	9	136678954	rs739451	T	C	0.0649589	0.0147534	7.8781e-06	19.3862
FamilyXIIIAD3011group	2	74195551	rs11126423	T	C	0.0904399	0.0196301	5.91249e-06	21.2263
FamilyXIIIUCG001	3	188224096	rs1426266	C	T	-0.0665521	0.0137151	1.24935e-06	23.5466
FamilyXIIIUCG001	1	85228325	rs12049454	C	T	-0.0647298	0.0134065	1.17378e-06	23.3118
FamilyXIIIUCG001	1	183503664	rs3842897	A	G	-0.112639	0.0242751	5.19705e-06	21.5307
FamilyXIIIUCG001	15	25151194	rs116979587	A	T	-0.121679	0.0260821	3.04638e-06	21.7644
FamilyXIIIUCG001	6	76598635	rs62414802	T	C	-0.0611904	0.013457	4.29181e-06	20.6762
FamilyXIIIUCG001	21	45153079	rs2276529	G	C	-0.0759406	0.0165099	5.35677e-06	21.1572
FamilyXIIIUCG001	17	33761027	rs112362903	G	A	-0.149047	0.0333271	7.8777e-06	20.001
FamilyXIIIUCG001	17	78223817	rs8076666	G	A	0.088655	0.0198094	8.0183e-06	20.0292
FamilyXIIIUCG001	11	94681786	rs7119679	A	G	-0.0809085	0.0174782	3.52494e-06	21.4286
FamilyXIIIUCG001	3	45479090	rs76463770	G	A	0.19313	0.0419866	3.77476e-06	21.1581
Flavonifractor	1	77887835	rs12030302	G	A	-0.0692276	0.0137467	5.6084e-07	25.3607
Flavonifractor	10	32381186	rs806808	C	T	0.0667272	0.0136557	1.17972e-06	23.8767
Flavonifractor	11	44849689	rs34066017	G	A	0.0764294	0.0159789	1.52086e-06	22.8784
Flavonifractor	1	237351354	rs11811696	C	T	-0.116063	0.0241012	2.07346e-06	23.1904
Flavonifractor	16	6696929	rs11642826	C	G	0.14686	0.0325191	6.64895e-06	20.3954
Flavonifractor	5	168218403	rs114873521	T	C	-0.130067	0.0294087	7.12522e-06	19.5605
Flavonifractor	2	50201547	rs6761463	C	G	-0.083392	0.0184596	8.10902e-06	20.4081
Flavonifractor	1	102287083	rs12038887	G	C	0.0942719	0.0211646	9.37203e-06	19.8401
Fusicatenibacter	1	24927625	rs4378146	C	A	-0.0616691	0.0125259	7.20451e-07	24.2392
Fusicatenibacter	5	29595000	rs62353480	G	A	-0.0701397	0.0145589	1.56768e-06	23.2098
Fusicatenibacter	3	64252803	rs704418	C	T	0.0739124	0.0151073	7.77428e-07	23.9366
Fusicatenibacter	8	15360718	rs2132128	A	G	-0.0771914	0.0160344	1.07686e-06	23.1755
Fusicatenibacter	18	10370596	rs206581	G	A	-0.0568339	0.0127894	8.95756e-06	19.7476
Fusicatenibacter	2	226649570	rs62187631	C	T	-0.0710571	0.015924	4.54526e-06	19.9118
Fusicatenibacter	10	112177119	rs2025938	A	G	-0.0967298	0.0205426	2.98832e-06	22.1723
Fusicatenibacter	10	120447429	rs3303	C	T	-0.0953657	0.020407	3.93891e-06	21.8387
Fusicatenibacter	9	130371107	rs2039204	A	T	-0.0497415	0.0107941	3.94178e-06	21.2354
Fusicatenibacter	15	88353215	rs8028026	G	A	-0.0792146	0.0180505	8.0633e-06	19.259
Fusicatenibacter	17	70721782	rs1864685	C	A	-0.0494799	0.0108105	4.96161e-06	20.9492
Fusicatenibacter	2	5532793	rs792108	C	T	-0.0508345	0.0113843	8.49535e-06	19.939
Fusicatenibacter	7	148856720	rs60254196	G	A	-0.0492427	0.0109365	5.46739e-06	20.2735
Fusicatenibacter	17	70697344	rs9905659	A	G	-0.061617	0.0136576	7.30993e-06	20.3542
Fusicatenibacter	16	73821805	rs8063430	C	T	-0.104026	0.022217	4.9289e-06	21.9239
Fusicatenibacter	20	25257001	rs6515626	A	G	0.141575	0.0313559	7.28654e-06	20.3862
Fusicatenibacter	21	42681392	rs10439674	G	A	-0.0572129	0.0130007	7.68485e-06	19.3667
Fusicatenibacter	20	55937366	rs167879	T	C	-0.0659543	0.0148763	5.86893e-06	19.6562
Fusicatenibacter	12	58658311	rs73103914	G	A	-0.0597324	0.0134458	8.29563e-06	19.7355
Gordonibacter	3	187450354	rs76287110	T	A	-0.242965	0.0466177	1.67486e-07	27.1634
Gordonibacter	12	29024534	rs7294633	T	C	0.12867	0.0249946	3.43763e-07	26.5009
Gordonibacter	17	10148653	rs7220558	T	A	0.116884	0.0234834	6.70634e-07	24.7737
Gordonibacter	7	47144505	rs71545975	G	A	-0.153972	0.0338918	7.03944e-06	20.6393
Gordonibacter	4	8142607	rs35042269	A	C	-0.180293	0.0403296	8.10852e-06	19.9852
Gordonibacter	4	136768501	rs72714787	A	C	0.181405	0.0377102	1.42889e-06	23.1409
Gordonibacter	7	136937189	rs322296	A	G	0.17869	0.037722	4.02422e-06	22.4393
Gordonibacter	1	83136096	rs72939513	G	A	-0.21399	0.0490592	7.98199e-06	19.0259
Gordonibacter	1	210628449	rs3765837	G	T	-0.190729	0.0433608	7.16906e-06	19.348
Gordonibacter	2	30158494	rs13412653	C	A	0.107597	0.0239228	8.61141e-06	20.2293
Gordonibacter	7	129433205	rs117347059	C	G	-0.128261	0.0285123	9.16713e-06	20.2361
Gordonibacter	17	52957210	rs16955299	A	G	-0.196423	0.0433538	6.37019e-06	20.5272
Gordonibacter	9	88787144	rs4596722	G	A	0.102908	0.0231571	9.0568e-06	19.7484
Gordonibacter	7	18970607	rs768830	A	G	0.149852	0.0333315	7.75583e-06	20.2124
Gordonibacter	12	131024079	rs61934597	T	C	-0.172495	0.0388567	8.36672e-06	19.7069
Haemophilus	6	129224488	rs12191680	G	C	0.106544	0.0200323	1.46913e-07	28.2877
Haemophilus	6	55448491	rs9382510	T	C	-0.093521	0.0172649	7.12051e-08	29.3422
Haemophilus	13	36104947	rs9574096	T	A	-0.0736375	0.0155227	2.1802e-06	22.5041
Haemophilus	10	94306385	rs76022354	T	C	0.244638	0.0505504	1.83031e-06	23.4205
Haemophilus	16	48742489	rs111582866	A	G	-0.124265	0.026016	1.27347e-06	22.8149
Haemophilus	17	64535013	rs9895850	C	T	-0.192957	0.0416755	2.1406e-06	21.4367
Haemophilus	12	115493337	rs35509	A	G	0.128249	0.0268779	2.00952e-06	22.7676
Haemophilus	9	105650242	rs78909003	C	T	-0.246256	0.0503924	1.66745e-06	23.8805
Haemophilus	6	8350917	rs9328464	C	T	0.0723095	0.0148799	1.42269e-06	23.615
Haemophilus	22	26891808	rs4822728	C	T	0.0705861	0.0151388	3.47849e-06	21.7399
Haemophilus	11	9951672	rs10840326	G	C	-0.0677384	0.0151463	7.36533e-06	20.0013
Haemophilus	13	85114550	rs12876183	A	T	0.0749201	0.016711	9.6249e-06	20.0999
Haemophilus	9	78752170	rs10781340	A	G	0.0948915	0.0203221	4.32266e-06	21.8031
Haemophilus	7	24360361	rs56310940	C	G	-0.108393	0.0247052	7.23232e-06	19.2499
Holdemanella	6	163603171	rs761624	G	C	0.0959801	0.0179537	1.37775e-07	28.5794
Holdemanella	6	4148609	rs607782	C	T	-0.0854214	0.0172515	7.19447e-07	24.5177
Holdemanella	10	4494630	rs75764681	C	T	-0.283103	0.0598999	1.94273e-06	22.3376
Holdemanella	19	15020095	rs73011279	C	T	-0.0961669	0.0199336	1.36046e-06	23.2744
Holdemanella	9	105004835	rs4541991	C	T	-0.0927334	0.0194435	2.10094e-06	22.747
Holdemanella	7	14728950	rs1830029	G	C	-0.0954096	0.021093	5.34728e-06	20.46
Holdemanella	4	71000791	rs12513188	A	G	0.0903906	0.0195276	4.6548e-06	21.4263
Holdemanella	10	125021315	rs12415649	C	G	0.0839384	0.0190567	7.87995e-06	19.4011
Holdemanella	1	65153340	rs1926302	A	G	-0.107972	0.0231421	7.50141e-06	21.7679
Holdemanella	13	50932063	rs17586763	C	T	-0.227285	0.0510135	7.71949e-06	19.8504
Holdemanella	19	43851935	rs8113760	A	G	0.078999	0.01734	4.62395e-06	20.7559
Holdemanella	8	138623633	rs34187114	A	C	-0.104505	0.022601	5.13495e-06	21.3807
Holdemanella	3	85392882	rs35228298	A	G	0.0934832	0.0202886	7.29849e-06	21.2307
Holdemanella	19	7668225	rs62113381	C	T	-0.105447	0.0232029	5.53879e-06	20.6531
Holdemania	11	18768068	rs1867876	C	T	0.0842919	0.0162192	2.7388e-07	27.0093
Holdemania	6	105737322	rs9500080	T	C	0.0926764	0.0178886	4.08515e-07	26.8402
Holdemania	20	3839754	rs6133067	C	T	0.0910829	0.0178561	5.16929e-07	26.0196
Holdemania	12	39589195	rs150096134	A	T	0.162139	0.0332089	2.37767e-06	23.8378
Holdemania	14	102553414	rs41438744	G	C	-0.12487	0.0270129	2.44434e-06	21.3686
Holdemania	5	77388406	rs77293403	G	A	0.164556	0.0341775	1.77466e-06	23.182
Holdemania	10	129908282	rs80149660	T	C	-0.232987	0.0519183	6.04217e-06	20.1383
Holdemania	13	81685543	rs116500994	T	G	-0.13755	0.0293386	2.34479e-06	21.9809
Holdemania	17	76443497	rs55888180	G	C	0.128671	0.0282795	5.89194e-06	20.7023
Holdemania	5	106209093	rs4146507	T	C	0.079488	0.0177002	7.22973e-06	20.1672
Holdemania	15	93110222	rs111745969	G	A	0.120677	0.0265781	3.70776e-06	20.6158
Holdemania	8	123973840	rs113593397	G	A	-0.128935	0.0282526	9.35728e-06	20.8268
Holdemania	10	115332413	rs10885477	C	T	-0.135137	0.0301894	8.59833e-06	20.0372
Holdemania	13	70856516	rs9529719	C	T	0.074038	0.0160494	5.96669e-06	21.2809
Holdemania	3	60615680	rs967319	C	T	0.0788638	0.0176744	8.38155e-06	19.9098
Holdemania	7	38292857	rs12701617	G	A	-0.0660617	0.0149427	9.51844e-06	19.5453
Holdemania	7	63323145	rs73139538	A	G	-0.148594	0.0327469	7.77178e-06	20.5901
Holdemania	17	26789271	rs11080063	A	G	-0.0665238	0.0149837	6.66887e-06	19.7113
Howardella	11	77901287	rs901099	G	T	-0.12718	0.0250924	6.52858e-07	25.6894
Howardella	18	43206985	rs1484873	G	A	-0.227831	0.046335	2.55918e-06	24.1773
Howardella	7	133154356	rs17167098	A	G	-0.169366	0.0352068	1.12323e-06	23.1419
Howardella	4	169178315	rs609430	G	T	-0.112045	0.0239328	3.34484e-06	21.918
Howardella	7	93527414	rs36081916	C	T	-0.18123	0.0402987	4.7004e-06	20.2244
Howardella	17	17253288	rs12452946	G	A	-0.105833	0.0228941	3.80393e-06	21.3696
Howardella	1	72972799	rs61771805	T	A	-0.136779	0.0296811	4.0274e-06	21.2362
Howardella	18	60125134	rs672217	A	G	0.164146	0.0349993	3.52468e-06	21.9959
Howardella	2	218819396	rs3791893	G	A	0.147035	0.034023	9.49716e-06	18.6766
Howardella	15	98476920	rs10048062	T	C	-0.147352	0.0336531	8.58873e-06	19.1718
Howardella	14	95452797	rs2154047	A	C	-0.192557	0.0420093	9.97042e-06	21.0101
Hungatella	4	166058998	rs13128780	C	T	-0.149725	0.0312777	1.74998e-06	22.915
Hungatella	15	89577376	rs72759041	T	G	-0.126025	0.0282242	3.86095e-06	19.9374
Hungatella	5	58424440	rs10044993	A	C	0.139547	0.0316748	8.06668e-06	19.4095
Hungatella	8	14853525	rs13249325	G	T	-0.100023	0.0225883	9.69162e-06	19.6078
Hungatella	14	95973619	rs17092615	A	G	0.152235	0.0337867	7.37677e-06	20.3018
Intestinibacter	4	14324623	rs10805326	A	G	0.0775151	0.0139665	3.54544e-08	30.8034
Intestinibacter	15	92446683	rs4327025	A	G	-0.0810346	0.0154397	1.64326e-07	27.5464
Intestinibacter	11	125663184	rs478972	C	T	-0.142681	0.0297116	1.81991e-06	23.0611
Intestinibacter	5	159686256	rs6875660	T	C	0.0890455	0.0193905	3.05781e-06	21.0885
Intestinibacter	9	21502923	rs16938435	C	T	-0.112189	0.0235439	1.80097e-06	22.706
Intestinibacter	20	61325223	rs6062862	G	A	0.0924508	0.0204658	6.67984e-06	20.4063
Intestinibacter	16	5993076	rs118030283	A	G	-0.151829	0.0324471	2.67439e-06	21.8956
Intestinibacter	12	97928437	rs11109097	T	C	0.0624272	0.0138539	5.49484e-06	20.305
Intestinibacter	6	10303945	rs9348442	T	C	0.099082	0.0221625	6.25936e-06	19.9871
Intestinibacter	5	148846426	rs447950	G	A	0.0628342	0.0136652	5.63911e-06	21.1426
Intestinibacter	6	170918194	rs62430350	C	T	0.151096	0.0351476	6.84229e-06	18.4805
Intestinibacter	4	179361262	rs2702387	G	A	0.0608559	0.0132145	4.25994e-06	21.2081
Intestinibacter	3	70657785	rs68093214	T	C	0.0662258	0.0149877	9.25769e-06	19.5246
Intestinibacter	11	127703160	rs2098844	T	C	-0.0575295	0.0128416	6.78879e-06	20.0699
Intestinibacter	2	20054971	rs893394	A	G	0.0583322	0.0130729	7.85038e-06	19.9099
Intestinimonas	10	13124513	rs11258178	G	A	0.0660742	0.0134139	6.98195e-07	24.2636
Intestinimonas	11	94364293	rs12226153	G	A	-0.151142	0.0306922	5.12171e-07	24.2502
Intestinimonas	16	58818770	rs4784055	C	T	-0.175324	0.038599	8.71812e-07	20.6315
Intestinimonas	2	6514088	rs716604	G	A	0.0818068	0.0165992	8.5663e-07	24.2886
Intestinimonas	16	85327902	rs2930225	T	G	0.0729524	0.0152948	1.34622e-06	22.7504
Intestinimonas	3	10611142	rs62240188	A	G	0.130074	0.0267179	2.20308e-06	23.7014
Intestinimonas	5	17209391	rs2731794	T	C	0.120632	0.0257529	1.91744e-06	21.9418
Intestinimonas	15	93819735	rs7170984	C	T	-0.0658116	0.0140767	2.98356e-06	21.8575
Intestinimonas	7	66890843	rs10262702	C	T	0.0918017	0.0194885	2.06073e-06	22.1894
Intestinimonas	1	43767569	rs12566247	A	T	0.0637084	0.0135355	2.19054e-06	22.1535
Intestinimonas	7	22007303	rs1859797	A	G	0.060368	0.0131793	4.12235e-06	20.9812
Intestinimonas	8	3763540	rs17067892	T	C	0.107194	0.0250013	6.37926e-06	18.3828
Intestinimonas	2	140898088	rs72982915	T	C	0.183158	0.0402743	4.91157e-06	20.6822
Intestinimonas	4	114608814	rs994794	C	G	-0.141905	0.0315074	7.30503e-06	20.2848
Intestinimonas	20	6218922	rs4113676	C	A	-0.218507	0.0490152	7.41635e-06	19.8733
Intestinimonas	3	17187502	rs9823439	C	T	-0.0581947	0.0131455	9.85876e-06	19.5982
Intestinimonas	6	155737906	rs62427239	A	C	0.162658	0.0367647	9.40505e-06	19.5744
Intestinimonas	3	150620956	rs2276760	G	A	-0.0685234	0.0152546	7.84062e-06	20.178
Intestinimonas	6	67200802	rs6934519	T	C	0.0692373	0.0151154	8.56956e-06	20.9818
Intestinimonas	13	23343542	rs1000888	G	C	-0.0585038	0.013219	9.71299e-06	19.5871
Lachnoclostridium	20	19300846	rs6112314	C	A	-0.0561715	0.0108174	2.43212e-07	26.964
Lachnoclostridium	3	177470032	rs62285313	G	A	0.0864203	0.0181565	1.58331e-06	22.6551
Lachnoclostridium	17	13816159	rs78068103	G	A	0.0886199	0.0194248	3.66519e-06	20.8137
Lachnoclostridium	3	23037786	rs615997	C	T	0.0511752	0.0106491	2.02677e-06	23.0939
Lachnoclostridium	12	28169306	rs61915992	T	A	0.0803876	0.0172209	2.6727e-06	21.7905
Lachnoclostridium	18	1053252	rs789029	T	C	-0.0641288	0.0137974	3.75328e-06	21.6029
Lachnoclostridium	1	185091351	rs12566975	C	T	-0.0468097	0.0105787	9.57204e-06	19.5798
Lachnoclostridium	8	59370320	rs4738679	A	G	-0.0520267	0.011404	4.41754e-06	20.813
Lachnoclostridium	3	66725825	rs1031599	T	G	-0.078627	0.0175644	6.31376e-06	20.039
Lachnoclostridium	17	46694541	rs72829893	T	G	0.117472	0.0268103	5.57766e-06	19.1985
Lachnoclostridium	4	38694566	rs3821998	A	C	-0.0864066	0.0192519	6.72052e-06	20.1439
Lachnoclostridium	18	19743455	rs2385421	G	A	0.0746186	0.0180734	7.13717e-06	17.0457
Lachnoclostridium	2	167244051	rs1528479	A	G	-0.0497798	0.0111919	9.63976e-06	19.7832
Lachnoclostridium	12	102046595	rs1997204	C	T	-0.108075	0.0242022	5.97081e-06	19.9406
Lachnoclostridium	16	27217620	rs62028349	C	G	0.0469989	0.0105971	9.17043e-06	19.6699
Lachnospira	5	176802250	rs13157098	G	A	-0.0768058	0.0155312	5.99315e-07	24.4556
Lachnospira	11	25962890	rs4923324	A	G	-0.0617321	0.0133387	2.43593e-06	21.4189
Lachnospira	2	57701660	rs56791201	C	T	0.051823	0.0110697	2.92823e-06	21.9167
Lachnospira	6	6893668	rs2326833	G	C	-0.078495	0.017109	4.59648e-06	21.0491
Lachnospira	3	186445436	rs4686798	C	T	0.0531826	0.0113747	2.73936e-06	21.8603
Lachnospira	4	111995627	rs159484	A	G	0.0794668	0.0176999	6.67622e-06	20.1573
Lachnospira	12	91006514	rs2520509	G	A	0.0519063	0.011578	7.41854e-06	20.099
LachnospiraceaeFCS020group	19	2571232	rs7249113	A	G	0.0679483	0.0133496	3.72097e-07	25.9073
LachnospiraceaeFCS020group	1	35328576	rs12078956	G	C	0.106101	0.0222904	2.15431e-06	22.657
LachnospiraceaeFCS020group	16	23631307	rs369444	G	C	0.125481	0.0259008	3.14826e-06	23.471
LachnospiraceaeFCS020group	2	53946431	rs72793667	G	A	-0.116881	0.0246589	1.63421e-06	22.4667
LachnospiraceaeFCS020group	19	17865305	rs1363769	C	T	-0.200628	0.0449372	1.58163e-06	19.933
LachnospiraceaeFCS020group	8	121244406	rs10093861	A	G	-0.0568869	0.0121152	3.05624e-06	22.0477
LachnospiraceaeFCS020group	13	40419314	rs9788306	T	C	-0.062804	0.0130744	1.38618e-06	23.0743
LachnospiraceaeFCS020group	5	109403564	rs113859143	C	G	-0.108906	0.0242055	2.5545e-06	20.2432
LachnospiraceaeFCS020group	1	118425334	rs9919338	C	G	-0.0553339	0.0120621	4.90667e-06	21.0443
LachnospiraceaeFCS020group	11	3248876	rs35035870	C	T	-0.190615	0.0414403	2.62028e-06	21.1578
LachnospiraceaeFCS020group	3	165996415	rs2862811	C	T	0.0564927	0.0121736	3.91911e-06	21.5351
LachnospiraceaeFCS020group	10	44346094	rs1254846	A	G	0.105963	0.0232501	5.59664e-06	20.7709
LachnospiraceaeFCS020group	6	71966268	rs4452603	G	T	0.0604208	0.0135965	8.9819e-06	19.748
LachnospiraceaeFCS020group	4	166588085	rs2322265	T	C	-0.0666305	0.0141577	5.20809e-06	22.1495
LachnospiraceaeFCS020group	10	65563647	rs3999074	T	G	-0.0550587	0.0121847	6.55048e-06	20.4185
LachnospiraceaeFCS020group	4	165786478	rs9308097	G	A	0.055381	0.0123659	7.4729e-06	20.0571
LachnospiraceaeNC2004group	20	5330700	rs6116753	A	G	0.0994748	0.0209139	2.9225e-06	22.6233
LachnospiraceaeNC2004group	5	149544722	rs3756315	G	A	-0.0883469	0.0188397	3.32583e-06	21.9905
LachnospiraceaeNC2004group	1	234157721	rs12127733	A	G	0.115182	0.0246006	3.10594e-06	21.9217
LachnospiraceaeNC2004group	18	58229086	rs17067076	A	G	-0.154631	0.0352194	5.61206e-06	19.2767
LachnospiraceaeNC2004group	9	122239986	rs1331592	G	C	0.0948806	0.0208369	5.34359e-06	20.7343
LachnospiraceaeNC2004group	9	29334137	rs1928659	C	T	0.102522	0.0226445	6.17241e-06	20.4978
LachnospiraceaeNC2004group	13	76829562	rs1929743	C	T	0.0837206	0.0190318	9.0551e-06	19.351
LachnospiraceaeNC2004group	13	47512191	rs12863463	A	G	-0.156365	0.0345372	6.03984e-06	20.4977
LachnospiraceaeNC2004group	17	21157406	rs117467633	C	T	-0.169687	0.0383169	9.13317e-06	19.6119
LachnospiraceaeNC2004group	6	22725908	rs12208226	A	C	-0.154739	0.0340372	9.7484e-06	20.6677
LachnospiraceaeND3007group	16	1100633	rs9932954	G	A	-0.0561864	0.0115984	1.24882e-06	23.4674
LachnospiraceaeND3007group	4	7678735	rs13110238	G	C	-0.0636978	0.0142041	4.47808e-06	20.1104
LachnospiraceaeND3007group	10	14137663	rs72776675	C	T	-0.0647067	0.014797	8.71689e-06	19.1228
LachnospiraceaeND3007group	3	172950553	rs2861203	A	G	0.0572304	0.0127279	7.36931e-06	20.2181
LachnospiraceaeNK4A136group	11	3922055	rs12362320	C	G	0.0573168	0.0115466	8.04224e-07	24.6407
LachnospiraceaeNK4A136group	1	54578401	rs954878	G	A	-0.0520656	0.0109082	1.78203e-06	22.7821
LachnospiraceaeNK4A136group	8	4842929	rs7832116	G	A	-0.0714756	0.0151703	3.57084e-06	22.1987
LachnospiraceaeNK4A136group	3	190415145	rs7616165	T	G	-0.230542	0.0483465	2.77391e-06	22.739
LachnospiraceaeNK4A136group	3	161749981	rs76193507	G	A	-0.22973	0.0499776	2.9309e-06	21.1293
LachnospiraceaeNK4A136group	17	35240097	rs11263806	G	A	-0.0524615	0.0116758	5.06517e-06	20.1887
LachnospiraceaeNK4A136group	19	51256120	rs73044693	G	A	-0.10758	0.0229884	3.57256e-06	21.9
LachnospiraceaeNK4A136group	5	6116659	rs160061	G	A	0.0513831	0.0108094	2.12198e-06	22.5963
LachnospiraceaeNK4A136group	10	62175024	rs7073658	G	T	-0.0499621	0.0109693	5.2691e-06	20.7456
LachnospiraceaeNK4A136group	14	100177681	rs68104925	C	T	-0.0549104	0.0115385	2.36779e-06	22.647
LachnospiraceaeNK4A136group	19	21806125	rs12611395	G	A	-0.0902532	0.0199652	5.83039e-06	20.4351
LachnospiraceaeNK4A136group	17	30016653	rs2880566	C	T	0.0599578	0.0134693	5.61428e-06	19.8155
LachnospiraceaeNK4A136group	8	84735080	rs28540839	C	A	0.0508285	0.0110591	9.34319e-06	21.1239
LachnospiraceaeNK4A136group	5	90289997	rs59805249	C	T	0.0936162	0.0207982	9.45385e-06	20.2605
LachnospiraceaeNK4A136group	7	8497922	rs10952110	T	G	0.0487709	0.0109614	9.08113e-06	19.7964
LachnospiraceaeNK4A136group	3	55181375	rs4955932	C	T	-0.0492283	0.0109388	7.05426e-06	20.2531
LachnospiraceaeUCG001	3	42568440	rs437876	C	T	0.0784637	0.0144768	7.1655e-08	29.3761
LachnospiraceaeUCG001	3	148269083	rs985416	T	C	0.0970258	0.0181807	1.45591e-07	28.4809
LachnospiraceaeUCG001	1	82384407	rs2050911	A	G	0.0751466	0.0153934	1.10648e-06	23.8313
LachnospiraceaeUCG001	9	7273249	rs10815577	G	C	-0.0683706	0.0143691	1.71503e-06	22.6403
LachnospiraceaeUCG001	9	14477851	rs573933	C	T	-0.107898	0.0232346	3.10508e-06	21.5655
LachnospiraceaeUCG001	1	53773248	rs78848836	G	A	-0.118868	0.0259753	3.38171e-06	20.9415
LachnospiraceaeUCG001	6	145006780	rs9403580	T	C	0.107801	0.0229777	3.46785e-06	22.0104
LachnospiraceaeUCG001	17	36155074	rs7213933	A	T	-0.0816269	0.01838	9.01671e-06	19.7231
LachnospiraceaeUCG001	19	13962924	rs8104225	G	A	0.0892098	0.0197665	8.04216e-06	20.3688
LachnospiraceaeUCG001	16	79092359	rs74034332	A	G	0.168045	0.0382637	3.33351e-06	19.2877
LachnospiraceaeUCG001	7	96965504	rs62496417	G	T	-0.0748504	0.0165681	5.87504e-06	20.4101
LachnospiraceaeUCG001	12	56256262	rs2371284	C	T	-0.0761893	0.0170127	7.55967e-06	20.0559
LachnospiraceaeUCG001	1	166199362	rs12131224	T	C	0.117095	0.02591	7.39863e-06	20.4243
LachnospiraceaeUCG001	14	21455973	rs4981345	C	T	-0.0681973	0.0149831	6.08596e-06	20.7171
LachnospiraceaeUCG001	1	108102470	rs79476906	A	T	-0.087088	0.0197008	8.27425e-06	19.541
LachnospiraceaeUCG001	8	56839500	rs7341608	C	T	-0.0784757	0.0177648	9.48124e-06	19.5142
LachnospiraceaeUCG004	1	240359089	rs12747809	A	G	-0.062197	0.0125685	8.64875e-07	24.4892
LachnospiraceaeUCG004	2	49904589	rs2882478	A	G	-0.0577091	0.0118338	1.20811e-06	23.7814
LachnospiraceaeUCG004	7	71303007	rs12673420	A	G	0.0554351	0.0118375	2.98079e-06	21.9305
LachnospiraceaeUCG004	6	81318836	rs2444793	T	C	-0.0542433	0.0118188	4.77076e-06	21.0644
LachnospiraceaeUCG004	4	183247601	rs2726805	G	A	0.0548397	0.0120844	6.30399e-06	20.5938
LachnospiraceaeUCG004	3	70592215	rs11128180	G	A	0.0648288	0.0140126	4.51737e-06	21.4041
LachnospiraceaeUCG004	14	40536481	rs12894272	G	A	0.0579792	0.0125229	4.33949e-06	21.4356
LachnospiraceaeUCG004	6	14817584	rs233486	G	A	-0.0799088	0.017766	6.28457e-06	20.2307
LachnospiraceaeUCG004	12	24572337	rs35182105	G	A	-0.109724	0.024221	4.86508e-06	20.5221
LachnospiraceaeUCG004	1	65990422	rs6656451	T	C	-0.05436	0.011947	5.56781e-06	20.7034
LachnospiraceaeUCG004	1	105287469	rs12072562	C	T	0.133104	0.0303566	7.0737e-06	19.2254
LachnospiraceaeUCG004	13	51292902	rs2706242	C	G	-0.0901399	0.0199712	9.83848e-06	20.3716
LachnospiraceaeUCG004	3	154242406	rs7629954	G	A	0.108441	0.023825	5.77222e-06	20.7167
LachnospiraceaeUCG008	11	74391775	rs10793103	T	C	0.0974344	0.0181279	9.34937e-08	28.8887
LachnospiraceaeUCG008	3	100496680	rs9873555	C	G	-0.121162	0.0233467	2.41343e-07	26.9326
LachnospiraceaeUCG008	2	168628871	rs13024781	C	T	-0.0798769	0.0168846	2.29166e-06	22.3801
LachnospiraceaeUCG008	11	19572557	rs10741777	C	T	-0.0973842	0.0194791	7.68659e-07	24.9941
LachnospiraceaeUCG008	16	84992314	rs955844	C	A	0.112064	0.0228369	1.80994e-06	24.0801
LachnospiraceaeUCG008	4	114220647	rs67078837	C	T	-0.0845848	0.0170693	7.68189e-07	24.5559
LachnospiraceaeUCG008	2	228100140	rs62277846	T	C	0.102292	0.0212319	1.58892e-06	23.2118
LachnospiraceaeUCG008	1	90818872	rs10801803	A	G	-0.117029	0.0243085	1.40029e-06	23.1778
LachnospiraceaeUCG008	12	129539818	rs61944774	G	A	0.179838	0.0393797	6.34122e-06	20.8554
LachnospiraceaeUCG008	15	31697284	rs75356640	A	G	0.136523	0.0303128	9.83206e-06	20.2844
LachnospiraceaeUCG008	8	23071054	rs57254474	A	G	0.0886512	0.0199045	6.92061e-06	19.8365
LachnospiraceaeUCG008	6	81214803	rs57091572	G	A	-0.110443	0.0235801	2.85822e-06	21.9372
LachnospiraceaeUCG010	10	83848397	rs11192447	G	A	0.126592	0.024345	4.68957e-07	27.0392
LachnospiraceaeUCG010	21	44079875	rs9981767	C	A	0.0655062	0.0131994	9.96373e-07	24.6295
LachnospiraceaeUCG010	14	29872341	rs74315802	T	G	0.0867262	0.0183477	3.19006e-06	22.3428
LachnospiraceaeUCG010	9	92267239	rs12346653	T	C	0.0657686	0.0139569	2.70321e-06	22.2053
LachnospiraceaeUCG010	19	42586245	rs10414815	C	T	0.10453	0.0230253	4.23977e-06	20.6096
LachnospiraceaeUCG010	1	224897491	rs72761829	T	A	0.111884	0.0238893	2.57651e-06	21.9344
LachnospiraceaeUCG010	2	185862591	rs72894957	A	G	0.222263	0.0486425	5.68428e-06	20.8786
LachnospiraceaeUCG010	5	8146371	rs336138	T	G	0.0779543	0.0171865	7.48417e-06	20.5733
LachnospiraceaeUCG010	7	81410263	rs4576377	C	A	-0.0572001	0.0127043	7.63056e-06	20.2718
LachnospiraceaeUCG010	21	33193567	rs2833528	T	C	-0.0562148	0.0127763	9.9199e-06	19.3594
LachnospiraceaeUCG010	9	85576178	rs2153460	T	A	-0.0684038	0.0156562	9.17312e-06	19.0893
LachnospiraceaeUCG010	6	84772845	rs17730011	A	G	-0.0702357	0.015706	7.84597e-06	19.9979
Lactobacillus	19	6928017	rs921925	C	A	0.0985077	0.0203229	9.71665e-07	23.4947
Lactobacillus	1	18501459	rs16861661	A	G	-0.183147	0.038148	1.2781e-06	23.0492
Lactobacillus	8	69010103	rs768253	G	T	-0.079195	0.0171791	4.2477e-06	21.2518
Lactobacillus	2	28903275	rs11674854	T	C	-0.0852686	0.0176504	1.592e-06	23.3384
Lactobacillus	16	73890910	rs328312	A	T	0.0815092	0.0169441	1.40618e-06	23.1406
Lactobacillus	20	54192992	rs6092149	T	A	-0.0801344	0.017149	3.29042e-06	21.8355
Lactobacillus	6	151027636	rs75127669	A	C	0.139784	0.0310414	6.83434e-06	20.2783
Lactobacillus	3	173151665	rs77478751	G	A	-0.219886	0.0475759	7.32705e-06	21.3609
Lactobacillus	2	135755629	rs1530559	A	G	0.0804001	0.0178207	4.93109e-06	20.3545
Lactobacillus	4	109896462	rs62314653	A	C	0.187692	0.0394585	2.24383e-06	22.6262
Lactobacillus	13	23834968	rs7399658	A	G	-0.107134	0.0221883	3.12099e-06	23.3134
Lactobacillus	2	199312684	rs12693845	T	C	-0.0805447	0.0177429	8.9632e-06	20.6075
Lactococcus	18	64699550	rs34757988	C	G	0.122294	0.0228976	8.95039e-08	28.5252
Lactococcus	22	31532568	rs757872	C	G	0.140799	0.027582	4.36882e-07	26.0585
Lactococcus	17	2699935	rs123059	C	T	-0.13671	0.0274694	1.26562e-06	24.7686
Lactococcus	12	113161438	rs4766997	T	C	0.114599	0.023839	2.06145e-06	23.1093
Lactococcus	19	28767353	rs10417872	G	T	0.118306	0.024522	1.28678e-06	23.2756
Lactococcus	1	116887742	rs6674304	T	C	0.200758	0.0442121	6.17759e-06	20.6187
Lactococcus	13	113472525	rs7992246	C	T	0.104232	0.0230786	4.44724e-06	20.3977
Lactococcus	10	71518643	rs55910161	T	C	0.146426	0.0307367	2.36214e-06	22.6946
Lactococcus	2	31266049	rs12621813	A	G	0.108423	0.0239978	6.60829e-06	20.4125
Lactococcus	2	54114864	rs2293361	T	C	-0.199221	0.0430969	1.39593e-06	21.3687
Lactococcus	7	14650221	rs17168302	A	G	0.191857	0.0424761	6.28602e-06	20.4016
Marvinbryantia	11	45826561	rs61884471	A	G	0.124426	0.0248431	1.01163e-06	25.0849
Marvinbryantia	10	12516924	rs2724813	G	A	-0.0840769	0.0167551	6.28451e-07	25.1803
Marvinbryantia	1	58441860	rs1187983	T	C	-0.0935456	0.0193174	2.02427e-06	23.4502
Marvinbryantia	6	132881664	rs2842896	T	C	-0.0649396	0.0131146	7.25363e-07	24.5192
Marvinbryantia	16	5938448	rs11645029	C	G	-0.060618	0.0131551	4.14752e-06	21.2331
Marvinbryantia	18	46255637	rs12963345	C	G	-0.059681	0.0132289	6.60378e-06	20.353
Marvinbryantia	3	166039765	rs2863363	G	A	0.0634861	0.0136323	3.11281e-06	21.688
Marvinbryantia	11	79518683	rs72948274	C	A	-0.126354	0.0272212	3.2591e-06	21.5459
Marvinbryantia	19	4542097	rs146541147	A	G	0.118845	0.0268423	6.86288e-06	19.6031
Marvinbryantia	13	86079090	rs11620597	C	T	0.119479	0.0271688	7.80178e-06	19.3395
Marvinbryantia	14	21577837	rs8006832	T	G	-0.0952415	0.0216699	6.58083e-06	19.317
Marvinbryantia	1	211400180	rs3125832	C	A	0.0679323	0.015012	5.02731e-06	20.4774
Methanobrevibacter	13	41963791	rs76029318	C	T	0.222849	0.0454319	1.07552e-06	24.0602
Methanobrevibacter	2	125440268	rs10202904	G	T	-0.112811	0.0239106	3.08549e-06	22.2598
Methanobrevibacter	4	104418307	rs894996	A	C	0.214213	0.0456045	3.81567e-06	22.0635
Methanobrevibacter	11	89349287	rs11018665	T	A	0.113013	0.0254343	7.03099e-06	19.7433
Methanobrevibacter	10	112266046	rs1334944	C	T	0.115197	0.0255492	7.6138e-06	20.3293
Methanobrevibacter	3	15053083	rs6776814	C	T	-0.188956	0.0419905	8.04905e-06	20.2498
Methanobrevibacter	15	31516919	rs4779844	C	G	0.109639	0.0247979	9.28281e-06	19.5478
Methanobrevibacter	19	52925820	rs4802933	G	A	-0.135628	0.0308139	9.73818e-06	19.3735
Odoribacter	15	58063881	rs503751	G	C	0.0618294	0.0118887	2.07625e-07	27.0474
Odoribacter	12	67655943	rs77779484	A	G	-0.133489	0.0268526	6.56256e-07	24.7127
Odoribacter	19	49523088	rs10423795	T	C	0.0550695	0.0121164	6.57936e-06	20.6573
Odoribacter	4	11907559	rs6856150	A	G	0.0881922	0.0194146	6.0595e-06	20.6349
Odoribacter	8	1266824	rs10093869	G	A	-0.0577795	0.0125389	3.67441e-06	21.2337
Odoribacter	17	46763962	rs4793970	G	A	-0.0576329	0.0129154	6.02696e-06	19.9125
Odoribacter	8	69677480	rs74553962	G	T	0.121449	0.0264106	9.48684e-06	21.1461
Odoribacter	14	70944224	rs28417404	G	A	-0.0726896	0.0161372	3.68032e-06	20.2903
Odoribacter	11	6848360	rs16918425	T	A	0.0999781	0.0223785	8.85048e-06	19.9595
Olsenella	2	150077190	rs1035588	G	A	-0.108148	0.0236848	4.85501e-06	20.8497
Olsenella	19	4925018	rs62112538	T	C	-0.19943	0.0407033	1.1882e-06	24.0062
Olsenella	1	247642270	rs35225860	G	A	-0.223604	0.0482391	3.87041e-06	21.4862
Olsenella	9	21884425	rs72691585	A	C	-0.249079	0.0520814	2.95294e-06	22.8722
Olsenella	6	10422207	rs9460691	A	C	0.119966	0.0268645	7.28354e-06	19.9415
Olsenella	10	10777085	rs17148768	A	G	0.140434	0.0295602	2.1984e-06	22.57
Olsenella	4	174810498	rs61090148	G	A	-0.104783	0.0231343	6.43728e-06	20.5148
Olsenella	1	179629191	rs7540303	T	C	0.108044	0.023638	5.32027e-06	20.892
Olsenella	1	231960352	rs2759329	A	G	-0.111131	0.0237218	3.43201e-06	21.9471
Olsenella	20	19969568	rs6046522	T	C	0.122938	0.0269928	4.48455e-06	20.7434
Olsenella	17	59632873	rs8066522	A	G	-0.106529	0.0240379	9.70095e-06	19.64
Oscillibacter	1	184942671	rs234108	G	A	0.0749553	0.0152632	9.16336e-07	24.1164
Oscillibacter	14	32270129	rs36095275	T	C	-0.0752368	0.0156861	1.39627e-06	23.0054
Oscillibacter	14	21479605	rs11627628	C	T	0.143961	0.0290223	1.0092e-06	24.605
Oscillibacter	6	28580593	rs9393920	G	A	-0.0744662	0.0151081	9.92237e-07	24.294
Oscillibacter	22	44834707	rs133832	C	A	-0.0795527	0.0162411	1.14719e-06	23.9928
Oscillibacter	4	3656291	rs12649930	G	T	0.121589	0.0259612	4.09379e-06	21.935
Oscillibacter	10	116469806	rs75453768	T	G	0.12212	0.0268629	5.34738e-06	20.6665
Oscillibacter	2	179457147	rs16866406	G	A	0.0988765	0.0208795	3.07821e-06	22.4256
Oscillibacter	20	49507892	rs761240	G	T	-0.17664	0.0388812	2.03841e-06	20.6394
Oscillibacter	8	21598077	rs4506202	G	A	-0.0711323	0.0152261	3.20825e-06	21.8251
Oscillibacter	11	79013843	rs61883564	G	A	-0.101351	0.0221016	3.38712e-06	21.0288
Oscillibacter	9	1798324	rs16934185	G	A	-0.129568	0.028157	4.38031e-06	21.1748
Oscillibacter	11	25973451	rs12417956	G	C	0.0785431	0.0174075	6.02626e-06	20.3585
Oscillibacter	6	36931994	rs6901560	G	C	0.0855032	0.018693	6.20951e-06	20.9221
Oscillibacter	20	18003390	rs62206502	A	C	-0.0681423	0.0151349	6.59895e-06	20.271
Oscillibacter	12	82366390	rs137917150	A	T	-0.174992	0.0388394	4.61985e-06	20.2998
Oscillibacter	8	11116314	rs11990279	C	T	-0.0824934	0.0180457	4.94298e-06	20.8972
Oscillospira	6	18093691	rs12206468	A	G	-0.133016	0.0269733	1.04222e-06	24.3185
Oscillospira	3	172373615	rs73038677	A	T	-0.08321	0.0168666	1.0943e-06	24.3388
Oscillospira	14	28151415	rs1954532	C	T	-0.0826246	0.0175252	2.26773e-06	22.2277
Oscillospira	4	89483300	rs28889936	C	A	0.114051	0.0252838	3.36585e-06	20.3475
Oscillospira	1	76803093	rs751183	C	T	-0.0774322	0.0172216	6.85127e-06	20.2162
Oscillospira	17	14881860	rs8076323	G	A	0.0715392	0.0156539	5.61316e-06	20.8855
Oscillospira	6	56160483	rs72866977	C	A	-0.130569	0.0281674	5.62701e-06	21.4875
Oscillospira	6	170474630	rs62422654	T	C	0.0898456	0.0198088	6.46754e-06	20.572
Oscillospira	16	89792856	rs12925026	C	T	0.13559	0.030678	9.31021e-06	19.5345
Oxalobacter	3	171947435	rs4428215	A	G	0.130293	0.0242237	7.51071e-08	28.9307
Oxalobacter	9	87514407	rs736744	T	C	0.117882	0.0211262	2.57471e-08	31.1352
Oxalobacter	22	37421469	rs6000536	T	C	-0.130992	0.0253804	2.06054e-07	26.6374
Oxalobacter	4	189935314	rs36057338	T	G	0.207847	0.0421439	8.79803e-07	24.323
Oxalobacter	20	59502888	rs6071435	A	T	-0.105512	0.021489	1.07431e-06	24.1088
Oxalobacter	9	19682558	rs12002250	C	A	0.217122	0.0466317	1.41504e-06	21.6793
Oxalobacter	6	38550301	rs1569853	C	T	-0.138078	0.0296981	3.64501e-06	21.6166
Oxalobacter	12	96819204	rs11108500	G	A	-0.199099	0.0427327	3.74279e-06	21.7079
Oxalobacter	8	20902693	rs10464997	A	G	0.137691	0.0294804	3.29754e-06	21.8145
Oxalobacter	15	93941937	rs111966731	C	T	0.213114	0.047162	7.29863e-06	20.4193
Oxalobacter	8	115560689	rs6993398	A	G	0.127217	0.0278855	7.12773e-06	20.813
Oxalobacter	11	126582578	rs3862635	T	C	-0.172142	0.0394026	9.18685e-06	19.0864
Parabacteroides	9	2217340	rs60884758	T	C	-0.0702667	0.0142249	5.70689e-07	24.4006
Parabacteroides	5	169360155	rs3860755	C	G	0.0558784	0.0116625	1.71325e-06	22.9566
Parabacteroides	6	47368687	rs4236095	A	G	0.0761961	0.0157042	1.93145e-06	23.5416
Parabacteroides	3	191572365	rs115602804	A	G	0.10308	0.0222736	1.93059e-06	21.4176
Parabacteroides	3	52354847	rs114567323	C	T	0.186478	0.0405199	5.65487e-06	21.1795
Parabacteroides	12	56396953	rs7298818	T	C	0.0888832	0.0200902	8.53629e-06	19.5736
Parabacteroides	1	85585609	rs6657302	C	T	-0.10452	0.0225521	9.75699e-06	21.4794
Parabacteroides	6	165969505	rs11965579	C	G	0.162824	0.0381863	8.86592e-06	18.1811
Parabacteroides	16	7045276	rs17141986	C	G	0.0500303	0.0111459	7.2741e-06	20.1481
Parabacteroides	2	38037203	rs72893646	T	A	-0.0715594	0.0156668	8.83391e-06	20.8629
Paraprevotella	5	174606261	rs2081023	G	A	-0.122561	0.0236507	2.638e-07	26.8543
Paraprevotella	17	69135631	rs9900242	G	A	-0.0852967	0.0175212	1.14068e-06	23.6994
Paraprevotella	13	86162420	rs9602779	C	A	-0.106692	0.0220263	6.92746e-07	23.4627
Paraprevotella	3	149298792	rs140997932	C	T	-0.162376	0.0354178	2.11119e-06	21.0183
Paraprevotella	11	114526679	rs145020347	G	A	-0.12465	0.0262323	4.03009e-06	22.5793
Paraprevotella	12	114131978	rs4767113	T	C	0.0882466	0.018382	2.14357e-06	23.0469
Paraprevotella	1	195971173	rs3008582	C	T	0.10572	0.0227246	4.35989e-06	21.6433
Paraprevotella	11	41079703	rs4756632	T	G	-0.138905	0.0289897	3.81747e-06	22.9589
Paraprevotella	12	25249743	rs10842464	C	T	-0.0758215	0.0172568	6.59715e-06	19.3048
Paraprevotella	7	81759508	rs3801748	A	G	0.0779721	0.0171691	5.20177e-06	20.6244
Paraprevotella	18	69623804	rs7240324	G	T	-0.10229	0.0226948	5.95902e-06	20.315
Paraprevotella	12	71978728	rs17109926	G	A	-0.0988335	0.0216172	6.75279e-06	20.9031
Paraprevotella	6	83459314	rs17785622	G	A	0.248065	0.0524304	1.92659e-06	22.3855
Parasutterella	20	25599776	rs2387977	C	T	-0.0681778	0.0134756	5.38476e-07	25.5972
Parasutterella	2	72235444	rs7572229	A	G	0.066273	0.0132736	6.31698e-07	24.9285
Parasutterella	4	15565736	rs35414597	A	T	-0.0684946	0.0142143	1.51206e-06	23.2199
Parasutterella	4	65556925	rs6828768	T	C	0.0636852	0.0132645	1.78328e-06	23.0512
Parasutterella	10	44293839	rs10899911	G	A	-0.0717102	0.0148151	1.15272e-06	23.4288
Parasutterella	12	5275540	rs7303158	T	C	0.0646859	0.0134256	1.32776e-06	23.2141
Parasutterella	2	178954708	rs78383039	C	T	-0.146315	0.0297119	1.57438e-06	24.2501
Parasutterella	8	114804024	rs35055552	C	T	0.109554	0.0235433	3.34853e-06	21.6533
Parasutterella	6	137615592	rs2090816	C	A	0.0840967	0.0177315	2.89715e-06	22.494
Parasutterella	12	126498824	rs1403396	T	A	-0.0756729	0.0159035	2.75519e-06	22.6411
Parasutterella	17	14692867	rs55877868	C	A	-0.104458	0.0228089	2.87068e-06	20.9735
Parasutterella	15	67316307	rs8039785	G	T	0.0618345	0.0133	3.62095e-06	21.6151
Parasutterella	8	16674526	rs823424	A	G	-0.0713448	0.0156958	4.95295e-06	20.6613
Parasutterella	12	53260710	rs7311004	C	T	-0.0617522	0.0136438	5.92054e-06	20.4848
Parasutterella	3	156550415	rs62273907	G	A	0.229468	0.0502262	5.88384e-06	20.873
Parasutterella	3	193896709	rs6809952	A	G	-0.0684957	0.0150892	8.13349e-06	20.6062
Parasutterella	3	30163689	rs11715853	A	G	-0.0662952	0.0146114	6.22913e-06	20.5864
Peptococcus	3	17793504	rs75754569	G	C	0.181434	0.0319429	1.09884e-08	32.2619
Peptococcus	13	91182556	rs77681628	T	C	0.200307	0.0387328	2.68836e-07	26.7446
Peptococcus	4	35358594	rs10031059	C	T	-0.121167	0.0225844	1.23637e-07	28.7838
Peptococcus	6	99020289	rs6918730	A	G	0.135311	0.0289742	1.14732e-06	21.8092
Peptococcus	14	57985112	rs413827	A	G	0.110229	0.0237523	3.30085e-06	21.5369
Peptococcus	2	33691809	rs2054133	A	G	0.0895433	0.0188332	2.14166e-06	22.6058
Peptococcus	10	78716030	rs11001941	A	G	-0.195611	0.0392217	1.32858e-06	24.8734
Peptococcus	9	104595848	rs7033353	G	T	0.090152	0.018995	2.21957e-06	22.5254
Peptococcus	22	50973113	rs5770862	C	T	0.162018	0.0356813	3.21957e-06	20.6179
Peptococcus	15	75073172	rs34282744	C	G	0.191797	0.0399832	1.83535e-06	23.0107
Peptococcus	11	968356	rs72850165	C	T	-0.134304	0.0300423	5.74152e-06	19.9853
Peptococcus	11	4019788	rs11030569	T	A	-0.17402	0.0374133	3.12991e-06	21.6345
Peptococcus	6	162239191	rs7766680	C	G	0.0976832	0.0214155	3.50768e-06	20.8057
Peptococcus	1	75971700	rs74592222	A	G	0.137957	0.0302965	8.55342e-06	20.7349
Peptococcus	20	43118017	rs36121075	G	A	-0.14067	0.030628	6.9872e-06	21.0944
Peptococcus	1	216223782	rs12069354	T	C	0.16763	0.03795	9.28339e-06	19.5109
Phascolarctobacterium	12	53098742	rs75882962	C	T	0.0968661	0.0190575	3.18987e-07	25.8352
Phascolarctobacterium	4	183252836	rs56157888	C	A	0.0954864	0.0193976	1.08506e-06	24.2318
Phascolarctobacterium	3	168339417	rs56069061	A	G	-0.111306	0.0230694	1.87174e-06	23.2789
Phascolarctobacterium	3	186553389	rs74540770	A	G	-0.121014	0.0258621	3.60275e-06	21.8951
Phascolarctobacterium	17	73584441	rs76124218	G	C	-0.159361	0.0344532	2.66969e-06	21.3946
Phascolarctobacterium	1	203102563	rs6427992	C	G	-0.0652458	0.0137508	2.08614e-06	22.5137
Phascolarctobacterium	2	174436533	rs12618201	G	A	0.0641657	0.0138202	3.37696e-06	21.5565
Phascolarctobacterium	22	47841258	rs74847270	G	A	-0.104889	0.0230998	5.73099e-06	20.6179
Phascolarctobacterium	8	102434276	rs1264476	G	T	0.0767335	0.0166041	4.29567e-06	21.3569
Phascolarctobacterium	14	21358155	rs28525131	A	G	-0.118657	0.0269048	8.22677e-06	19.4503
Phascolarctobacterium	13	71376322	rs7982713	A	G	0.0726922	0.0163201	9.72164e-06	19.8395
Phascolarctobacterium	4	17051156	rs11929846	C	T	-0.0697199	0.0157969	8.88416e-06	19.4791
Prevotella7	3	60474379	rs430270	C	A	0.139155	0.0297055	2.86846e-06	21.9444
Prevotella7	2	12101762	rs57404562	A	C	0.155486	0.0316057	6.21576e-07	24.2022
Prevotella7	18	71442664	rs9959718	A	G	0.133012	0.0275361	1.90058e-06	23.3333
Prevotella7	22	24613952	rs9608249	G	A	-0.158213	0.0336317	2.06687e-06	22.1304
Prevotella7	2	242066314	rs2240542	T	C	0.12085	0.0261776	4.84146e-06	21.3124
Prevotella7	10	133000320	rs2918132	T	C	-0.114648	0.0254916	6.42409e-06	20.2275
Prevotella7	11	19943115	rs16937247	C	G	0.146098	0.0351529	9.63705e-06	17.2729
Prevotella7	16	47237609	rs118038478	G	A	0.205676	0.0468917	7.85422e-06	19.2386
Prevotella7	1	3343802	rs12124567	G	A	-0.121281	0.0275017	9.48982e-06	19.4477
Prevotella7	6	91019654	rs12195431	C	T	0.196528	0.0442322	8.72818e-06	19.7411
Prevotella7	1	29736216	rs9426434	C	T	-0.123657	0.0278514	9.71711e-06	19.7126
Prevotella7	11	39821773	rs79263163	C	A	-0.143982	0.031501	7.51048e-06	20.8914
Prevotella9	19	639161	rs111509883	C	T	0.171131	0.0347624	1.24389e-06	24.2346
Prevotella9	8	19115604	rs2683313	G	A	-0.0724576	0.0151603	1.68895e-06	22.843
Prevotella9	22	44236460	rs117271932	G	A	0.208089	0.0440393	2.81722e-06	22.3263
Prevotella9	9	109009495	rs10512344	G	C	0.247373	0.0544087	3.19324e-06	20.6713
Prevotella9	1	118852817	rs9428102	G	A	-0.0778845	0.0176068	4.61734e-06	19.5677
Prevotella9	20	21470713	rs746764	C	T	-0.0915772	0.0193245	2.03999e-06	22.4573
Prevotella9	15	38513730	rs16966465	C	G	0.0743348	0.0165291	9.33202e-06	20.225
Prevotella9	10	12497581	rs2104588	C	T	0.105558	0.023773	8.12987e-06	19.7159
Prevotella9	10	122819400	rs11199734	T	A	0.0770209	0.0169462	7.00288e-06	20.6572
Prevotella9	18	19993452	rs7232121	C	G	0.0671292	0.014423	3.76013e-06	21.6628
Prevotella9	2	11232685	rs11685699	T	C	-0.141357	0.0295665	2.02552e-06	22.858
Prevotella9	22	26152738	rs9613013	A	G	0.0917591	0.0202697	6.10415e-06	20.493
Prevotella9	1	14161251	rs2495052	G	A	0.0838978	0.0188523	8.97142e-06	19.8049
Prevotella9	2	91954502	rs72815774	C	T	-0.176186	0.0393068	8.78291e-06	20.0913
Prevotella9	17	59421778	rs4968431	T	G	0.0640113	0.0144162	8.58441e-06	19.7156
Prevotella9	12	1794470	rs7976209	C	T	-0.0870786	0.0197951	7.28343e-06	19.3513
Prevotella9	4	161115744	rs12648235	C	T	0.0785902	0.0177676	7.39079e-06	19.5651
Prevotella9	5	63736025	rs1304512	A	G	0.0761593	0.0165885	5.29082e-06	21.0782
Prevotella9	18	71992502	rs7237249	T	C	-0.0823764	0.0182126	8.93303e-06	20.4579
RikenellaceaeRC9gutgroup	9	112657543	rs2900503	T	G	-0.172329	0.0326671	1.55282e-07	27.8289
RikenellaceaeRC9gutgroup	4	149562638	rs17582787	G	A	-0.157739	0.0339924	3.55377e-06	21.5335
RikenellaceaeRC9gutgroup	11	102429543	rs7113155	C	G	0.114423	0.0247798	5.26481e-06	21.322
RikenellaceaeRC9gutgroup	4	84698188	rs4270579	A	G	-0.118021	0.0271041	5.45647e-06	18.9605
RikenellaceaeRC9gutgroup	10	135010198	rs2998141	C	T	-0.136346	0.0293073	4.42373e-06	21.644
RikenellaceaeRC9gutgroup	7	73334987	rs4717843	T	G	-0.119376	0.0260548	4.7173e-06	20.9922
RikenellaceaeRC9gutgroup	1	164800873	rs9887954	A	G	-0.114849	0.0249013	4.80801e-06	21.2723
RikenellaceaeRC9gutgroup	16	76605358	rs7193937	C	G	0.124153	0.027741	6.18767e-06	20.0296
RikenellaceaeRC9gutgroup	6	165668732	rs80309088	A	G	0.17405	0.0383423	4.55642e-06	20.6059
RikenellaceaeRC9gutgroup	4	163830516	rs12501673	G	A	0.116395	0.0262253	6.28983e-06	19.6983
RikenellaceaeRC9gutgroup	4	155865671	rs17032291	C	T	-0.169579	0.0368251	6.61004e-06	21.2057
RikenellaceaeRC9gutgroup	19	1970021	rs2074881	C	T	-0.142236	0.032391	9.44772e-06	19.2828
RikenellaceaeRC9gutgroup	5	31406285	rs7712231	G	A	0.156284	0.0350462	7.97036e-06	19.8859
Romboutsia	10	17019559	rs61841503	A	G	0.092888	0.0171454	3.99597e-08	29.351
Romboutsia	7	5319387	rs10279978	G	A	-0.0622202	0.0127675	1.17009e-06	23.7492
Romboutsia	1	171903885	rs16843578	T	C	-0.0875276	0.0196779	5.08123e-06	19.7849
Romboutsia	13	88725540	rs77702691	G	A	-0.094406	0.0208544	7.36973e-06	20.4928
Romboutsia	2	16066705	rs75987356	A	G	-0.129578	0.0280454	6.70799e-06	21.3472
Romboutsia	8	5088054	rs75200530	G	T	-0.190644	0.0421065	5.06555e-06	20.4998
Romboutsia	13	32720756	rs9567264	T	C	0.0580018	0.0127495	5.75689e-06	20.6966
Romboutsia	7	78136725	rs34302036	G	A	0.0550261	0.0120835	5.87667e-06	20.7374
Romboutsia	11	133834657	rs7109293	G	A	0.0919112	0.0205738	6.98354e-06	19.9575
Romboutsia	5	57229635	rs114398731	C	G	-0.131039	0.0293815	7.95851e-06	19.8907
Romboutsia	7	106406824	rs28603357	C	T	-0.214911	0.0474739	8.52235e-06	20.4931
Romboutsia	11	99665050	rs11221428	C	T	-0.0726779	0.0158263	6.48646e-06	21.0885
Romboutsia	6	135411737	rs9389266	G	T	0.0722815	0.0162353	9.38461e-06	19.8213
Romboutsia	7	145760298	rs62504452	G	A	-0.0710048	0.0156654	4.65831e-06	20.5443
Roseburia	16	8307948	rs2034589	C	G	0.0629765	0.0123489	5.01161e-07	26.0076
Roseburia	4	119349	rs116270582	A	T	-0.153844	0.0329324	1.19525e-06	21.823
Roseburia	12	50650057	rs2160994	C	T	0.0550687	0.0112481	9.6985e-07	23.969
Roseburia	11	12009569	rs16910295	C	T	-0.0980434	0.020957	2.91111e-06	21.8867
Roseburia	1	95178974	rs12740451	C	T	0.0697527	0.0153607	7.34264e-06	20.6205
Roseburia	3	57116228	rs6445851	A	G	-0.0497336	0.0108158	3.52721e-06	21.1437
Roseburia	13	103117486	rs9300744	T	C	-0.0588452	0.0126228	4.75118e-06	21.7326
Roseburia	5	89598914	rs2943022	C	T	0.0493786	0.0106763	4.11408e-06	21.3911
Roseburia	6	12774611	rs6930661	T	C	-0.0961587	0.0204975	2.47942e-06	22.0078
Roseburia	10	16051097	rs4748237	C	G	0.0488326	0.0106404	4.67223e-06	21.0621
Roseburia	1	145655256	rs147990086	G	A	-0.0578936	0.01324	8.92942e-06	19.1199
Roseburia	5	125076494	rs329182	C	T	0.0690327	0.0152884	5.90142e-06	20.3885
Roseburia	1	194183650	rs302266	C	T	-0.0777312	0.0172985	8.12587e-06	20.1917
Roseburia	6	166170836	rs75326254	T	C	-0.104628	0.0230897	7.50204e-06	20.5332
Roseburia	15	86512809	rs55858165	C	A	0.179284	0.0404954	9.98975e-06	19.6008
Roseburia	15	37859065	rs57466170	T	C	0.0741405	0.0171601	8.30102e-06	18.6669
Roseburia	5	144135655	rs78753150	C	A	0.0968739	0.0214067	9.98312e-06	20.4793
Ruminiclostridium5	21	19151940	rs243585	G	C	-0.0585939	0.0121017	1.32681e-06	23.443
Ruminiclostridium5	12	1891043	rs2286384	C	G	-0.0518814	0.0107482	1.43857e-06	23.2997
Ruminiclostridium5	20	41177956	rs79968837	G	A	-0.0950311	0.0193507	1.14623e-06	24.1177
Ruminiclostridium5	10	12835085	rs2482038	A	C	0.0518991	0.0108777	1.70314e-06	22.7639
Ruminiclostridium5	5	32477664	rs113753996	C	T	0.0820689	0.0174463	3.98895e-06	22.1285
Ruminiclostridium5	6	50405920	rs1492620	C	T	-0.0830505	0.0180073	3.52577e-06	21.271
Ruminiclostridium5	8	131316030	rs2791343	C	T	0.051717	0.0113369	5.53959e-06	20.8104
Ruminiclostridium5	10	35262588	rs10827477	G	A	-0.0547387	0.0115163	2.19177e-06	22.5922
Ruminiclostridium5	20	60293505	rs6121460	A	G	0.0932955	0.0199206	2.64107e-06	21.934
Ruminiclostridium5	1	41878680	rs2801960	G	C	0.0520975	0.0115111	6.20872e-06	20.4832
Ruminiclostridium5	16	86769909	rs8053158	G	A	-0.0740543	0.0159151	5.89806e-06	21.6512
Ruminiclostridium5	13	108775162	rs1223978	C	T	0.0484169	0.0108254	8.16186e-06	20.0034
Ruminiclostridium5	2	103755970	rs73002572	C	G	0.181548	0.0414078	8.8222e-06	19.2227
Ruminiclostridium5	21	33811886	rs2833828	A	G	0.0489617	0.0108702	6.81651e-06	20.2879
Ruminiclostridium5	3	55243531	rs4955951	G	A	-0.0713749	0.0165826	9.95519e-06	18.5261
Ruminiclostridium6	14	20954661	rs1756364	T	G	0.0999189	0.0197169	2.53654e-07	25.6815
Ruminiclostridium6	14	56938952	rs71414120	G	T	0.200894	0.0406434	1.07697e-06	24.4317
Ruminiclostridium6	16	72136154	rs61060922	G	T	0.15913	0.0322283	1.08647e-06	24.3796
Ruminiclostridium6	1	240503826	rs79968172	A	G	0.11614	0.0243083	1.66054e-06	22.8271
Ruminiclostridium6	11	40289063	rs77193512	G	A	0.0736533	0.0153163	1.29587e-06	23.1246
Ruminiclostridium6	8	79766499	rs11992182	C	A	0.0625299	0.0137876	4.64839e-06	20.5684
Ruminiclostridium6	18	76018244	rs72991535	G	T	0.135604	0.0295174	4.95367e-06	21.1051
Ruminiclostridium6	11	86179076	rs663262	C	T	-0.13498	0.0310715	3.39417e-06	18.872
Ruminiclostridium6	13	111703249	rs9555756	C	A	-0.0804138	0.0176692	7.10127e-06	20.7123
Ruminiclostridium6	2	5548605	rs792058	A	G	0.0554234	0.0125423	8.57953e-06	19.5268
Ruminiclostridium6	10	132651293	rs10829821	C	T	-0.097606	0.0216072	3.47141e-06	20.4058
Ruminiclostridium6	19	10115515	rs67479537	C	T	0.118994	0.026487	9.302e-06	20.183
Ruminiclostridium6	15	61047117	rs1871858	G	C	-0.105422	0.0237274	9.11606e-06	19.7404
Ruminiclostridium6	10	128214403	rs116969552	G	A	-0.166823	0.0376681	9.15949e-06	19.6139
Ruminiclostridium6	19	49209339	rs2548459	T	C	0.0554866	0.0122755	6.40206e-06	20.4315
Ruminiclostridium6	7	101271282	rs73176030	C	T	0.058665	0.013208	7.28883e-06	19.7282
Ruminiclostridium6	4	36478011	rs35362464	A	C	0.0720077	0.0165387	8.99138e-06	18.9564
Ruminiclostridium9	3	157841287	rs57665991	G	C	-0.0641507	0.0123339	2.07274e-07	27.0523
Ruminiclostridium9	1	247710285	rs12040548	T	G	0.0570422	0.0122359	3.14872e-06	21.733
Ruminiclostridium9	7	47013498	rs115044523	A	G	-0.0980026	0.0202616	2.37202e-06	23.3951
Ruminiclostridium9	11	68886460	rs12419854	A	T	-0.0727975	0.0155594	3.17992e-06	21.89
Ruminiclostridium9	20	2210530	rs6082461	C	A	0.0586425	0.0131004	4.86594e-06	20.0381
Ruminiclostridium9	9	74214419	rs113048721	G	C	0.0600735	0.0132737	4.10352e-06	20.4823
Ruminiclostridium9	19	34371198	rs918449	G	A	-0.0950908	0.0197177	2.55994e-06	23.2576
Ruminiclostridium9	6	128568828	rs73592673	T	A	-0.081629	0.0169515	2.13971e-06	23.1886
Ruminiclostridium9	7	155701010	rs79082720	G	C	0.0928576	0.0204871	6.46935e-06	20.5434
Ruminiclostridium9	8	14697544	rs74303178	C	T	0.0532742	0.0119274	7.91566e-06	19.9501
Ruminiclostridium9	2	204706865	rs13033315	A	T	0.0511195	0.0111418	5.68052e-06	21.0506
Ruminiclostridium9	3	29179983	rs9809789	T	C	-0.0717454	0.0159673	8.71968e-06	20.1894
Ruminiclostridium9	13	90441578	rs9522712	C	T	0.0699728	0.0154939	4.65962e-06	20.3956
Ruminiclostridium9	6	67655320	rs78191726	C	T	0.0944998	0.0210206	7.58287e-06	20.2103
Ruminiclostridium9	12	10702414	rs7137760	T	C	0.050797	0.0112182	7.06911e-06	20.5035
RuminococcaceaeNK4A214group	22	17793012	rs5994253	G	A	-0.0811302	0.0157621	2.35183e-07	26.4934
RuminococcaceaeNK4A214group	22	49796014	rs136761	A	G	-0.0587521	0.0119155	8.15195e-07	24.3122
RuminococcaceaeNK4A214group	1	157338888	rs11586410	A	G	-0.0863422	0.0169937	3.66276e-07	25.8149
RuminococcaceaeNK4A214group	12	78373555	rs34576931	C	G	-0.0873312	0.0194886	4.71641e-06	20.0806
RuminococcaceaeNK4A214group	2	235430299	rs114244418	G	C	-0.175266	0.0372779	3.59151e-06	22.1051
RuminococcaceaeNK4A214group	20	18030357	rs4814689	T	C	-0.1083	0.0230708	4.5519e-06	22.036
RuminococcaceaeNK4A214group	7	132042135	rs73158814	G	C	-0.109257	0.0227458	2.19798e-06	23.0726
RuminococcaceaeNK4A214group	2	239087912	rs12731	G	A	-0.0527684	0.0115053	4.87237e-06	21.0353
RuminococcaceaeNK4A214group	2	141897042	rs7573569	C	T	0.107739	0.0233638	3.23139e-06	21.2645
RuminococcaceaeNK4A214group	3	26509287	rs147475196	G	A	-0.133769	0.0295196	4.72496e-06	20.5347
RuminococcaceaeNK4A214group	16	24073806	rs62027366	C	T	0.0615389	0.0137612	6.58456e-06	19.9981
RuminococcaceaeNK4A214group	4	159932022	rs12642039	C	T	-0.0553003	0.0119397	3.43005e-06	21.4519
RuminococcaceaeNK4A214group	5	35288938	rs35559912	C	T	-0.0925071	0.0203674	4.89023e-06	20.6291
RuminococcaceaeNK4A214group	3	84725039	rs13087692	G	T	0.0574623	0.012594	8.69224e-06	20.8181
RuminococcaceaeNK4A214group	1	100248591	rs6681678	T	C	-0.100174	0.024	9.04931e-06	17.4216
RuminococcaceaeNK4A214group	5	123846318	rs11241747	T	C	0.0533858	0.0120035	6.58971e-06	19.7806
RuminococcaceaeUCG002	15	80713184	rs77564310	C	A	-0.0713093	0.0140855	3.28614e-07	25.6298
RuminococcaceaeUCG002	12	47384118	rs55793120	C	T	0.137396	0.027414	4.80674e-07	25.1191
RuminococcaceaeUCG002	1	14732458	rs10927423	A	C	-0.0713617	0.0147712	8.49518e-07	23.3398
RuminococcaceaeUCG002	4	12207874	rs67746927	G	C	-0.054237	0.0110357	9.17088e-07	24.1541
RuminococcaceaeUCG002	11	111712942	rs116974815	A	C	-0.189731	0.0396566	2.02518e-06	22.8899
RuminococcaceaeUCG002	14	77502546	rs7155595	A	C	0.0569929	0.0116986	1.14931e-06	23.734
RuminococcaceaeUCG002	11	86335459	rs7120052	C	A	0.0624796	0.0135523	1.96895e-06	21.2544
RuminococcaceaeUCG002	1	227563126	rs10916131	T	C	-0.069333	0.0146753	2.87497e-06	22.3205
RuminococcaceaeUCG002	1	238938497	rs79016051	T	C	-0.0887747	0.0189424	2.33742e-06	21.9638
RuminococcaceaeUCG002	19	54475808	rs12463378	G	A	-0.0522061	0.0112086	2.95523e-06	21.6938
RuminococcaceaeUCG002	5	123822114	rs11750293	T	G	-0.0578304	0.0120512	1.76136e-06	23.0276
RuminococcaceaeUCG002	1	190171640	rs2265670	G	C	-0.0512404	0.0109287	2.99166e-06	21.9831
RuminococcaceaeUCG002	10	73820548	rs15256	T	C	0.0732376	0.016834	9.45659e-06	18.9275
RuminococcaceaeUCG002	4	23325040	rs882348	G	A	-0.0799946	0.0178618	5.44852e-06	20.0572
RuminococcaceaeUCG002	2	45178830	rs72874194	C	G	-0.0770289	0.016725	3.46664e-06	21.2118
RuminococcaceaeUCG002	3	24045453	rs6793778	T	C	-0.0558706	0.0125258	9.81289e-06	19.8955
RuminococcaceaeUCG002	12	129451330	rs7342369	A	C	-0.0527803	0.0116023	5.66121e-06	20.6944
RuminococcaceaeUCG002	9	20131746	rs10964441	A	G	-0.14906	0.034486	7.45116e-06	18.6826
RuminococcaceaeUCG002	11	43344751	rs11607472	G	A	-0.0780229	0.0176325	7.18671e-06	19.5802
RuminococcaceaeUCG002	19	43637890	rs7249614	G	A	-0.0492778	0.0110807	9.07376e-06	19.7775
RuminococcaceaeUCG002	5	141014951	rs76847269	G	A	0.163508	0.0356151	5.1719e-06	21.0771
RuminococcaceaeUCG002	2	120757853	rs6542556	G	A	0.050974	0.011406	7.86123e-06	19.9724
RuminococcaceaeUCG002	13	87920450	rs57079348	G	T	-0.076573	0.0172819	7.21822e-06	19.632
RuminococcaceaeUCG002	15	90780618	rs56030423	A	G	-0.0982874	0.0216344	6.30385e-06	20.6398
RuminococcaceaeUCG002	14	73589896	rs362417	C	G	-0.054863	0.0120984	7.80005e-06	20.5638
RuminococcaceaeUCG002	9	114066670	rs113147300	G	A	-0.075842	0.0164562	7.6914e-06	21.2403
RuminococcaceaeUCG003	7	51541468	rs73341549	C	T	-0.169857	0.0318768	1.50953e-07	28.3935
RuminococcaceaeUCG003	2	205238716	rs6759615	G	A	0.102523	0.0200204	7.86224e-07	26.2238
RuminococcaceaeUCG003	19	49209851	rs646327	A	G	0.0586696	0.0118369	7.8318e-07	24.5667
RuminococcaceaeUCG003	12	75496463	rs11613919	T	G	0.0727604	0.0155716	1.62509e-06	21.8334
RuminococcaceaeUCG003	9	134416970	rs11243416	C	T	-0.0925653	0.0191203	1.66882e-06	23.4372
RuminococcaceaeUCG003	15	35071718	rs16959793	C	A	-0.062527	0.0131259	2.21709e-06	22.6924
RuminococcaceaeUCG003	8	82026852	rs4452755	C	A	-0.0634463	0.0134741	3.29335e-06	22.1725
RuminococcaceaeUCG003	2	37905976	rs10490280	T	C	-0.0672094	0.0143309	4.15551e-06	21.9943
RuminococcaceaeUCG003	6	105781538	rs4532474	A	G	0.0769231	0.017045	4.82127e-06	20.3667
RuminococcaceaeUCG003	18	46485154	rs4629039	A	T	0.0553742	0.0122659	6.54355e-06	20.3804
RuminococcaceaeUCG003	7	97348436	rs2523124	C	T	-0.0546625	0.0120823	5.7837e-06	20.4681
RuminococcaceaeUCG003	1	13794594	rs3013089	A	G	-0.0551473	0.0120346	4.38133e-06	20.9984
RuminococcaceaeUCG003	3	41982393	rs78720113	G	A	-0.115348	0.0249601	7.59261e-06	21.3566
RuminococcaceaeUCG003	22	25292719	rs139730	C	G	-0.0577655	0.0130645	9.72112e-06	19.5503
RuminococcaceaeUCG004	3	54427795	rs6769553	G	A	0.0849743	0.0157451	7.91068e-08	29.1264
RuminococcaceaeUCG004	1	103732214	rs12125734	T	G	0.133972	0.0257417	2.09428e-07	27.0865
RuminococcaceaeUCG004	3	169966722	rs511258	A	G	-0.0757474	0.0162475	4.52052e-06	21.7352
RuminococcaceaeUCG004	7	24791998	rs2248146	C	T	0.0689452	0.0153649	8.20001e-06	20.1348
RuminococcaceaeUCG004	9	7317307	rs10976229	G	T	0.095976	0.0214554	7.04477e-06	20.0103
RuminococcaceaeUCG004	2	239846337	rs7569771	G	A	-0.075914	0.0170308	8.11964e-06	19.8689
RuminococcaceaeUCG004	8	139253064	rs872501	A	G	0.116125	0.025946	5.80805e-06	20.0313
RuminococcaceaeUCG004	1	18676399	rs550351	C	A	0.078587	0.018003	9.43128e-06	19.055
RuminococcaceaeUCG004	6	2119329	rs3800154	C	A	-0.0797959	0.0177639	6.11581e-06	20.1782
RuminococcaceaeUCG004	6	132887921	rs11961899	A	G	-0.0707825	0.0161381	9.1802e-06	19.2374
RuminococcaceaeUCG004	3	197683751	rs9818949	T	G	0.0859927	0.0188671	5.38832e-06	20.7735
RuminococcaceaeUCG004	11	15771251	rs7123615	G	C	-0.0786157	0.0179592	7.09181e-06	19.1623
RuminococcaceaeUCG005	7	18026604	rs10950694	C	T	0.0577628	0.011412	4.298e-07	25.6196
RuminococcaceaeUCG005	20	16312851	rs34781347	A	G	0.188685	0.0386484	6.04728e-07	23.8348
RuminococcaceaeUCG005	11	27747671	rs12288512	G	A	0.066635	0.0144356	3.10278e-06	21.3078
RuminococcaceaeUCG005	5	32755085	rs60081663	G	C	0.158082	0.0319586	9.28113e-07	24.4673
RuminococcaceaeUCG005	2	198122357	rs114279581	G	A	-0.146604	0.0316034	3.21853e-06	21.5191
RuminococcaceaeUCG005	18	22575871	rs12458218	C	T	0.0677322	0.0144525	2.41027e-06	21.9637
RuminococcaceaeUCG005	8	3099727	rs35166120	G	C	-0.0686153	0.0146252	3.75403e-06	22.0109
RuminococcaceaeUCG005	1	187906034	rs7555878	G	A	0.0586677	0.0125277	2.81022e-06	21.9307
RuminococcaceaeUCG005	17	7034575	rs394449	T	A	0.0692909	0.0148712	2.59897e-06	21.71
RuminococcaceaeUCG005	14	94630731	rs10873449	C	T	0.0654843	0.0143973	4.11169e-06	20.6876
RuminococcaceaeUCG005	10	62662781	rs2893871	A	G	-0.073644	0.015548	3.53845e-06	22.435
RuminococcaceaeUCG005	10	4240906	rs72776570	A	C	0.087067	0.0197179	5.35716e-06	19.4978
RuminococcaceaeUCG005	15	68705697	rs898577	C	T	-0.123012	0.0286671	7.46313e-06	18.4132
RuminococcaceaeUCG005	5	154003091	rs7449320	A	C	0.0599163	0.0130836	4.80776e-06	20.9717
RuminococcaceaeUCG005	4	7302344	rs10937802	A	G	0.0755811	0.0168226	8.17353e-06	20.1855
RuminococcaceaeUCG005	2	239509030	rs7586445	A	G	0.0782349	0.0176458	8.8145e-06	19.6571
RuminococcaceaeUCG005	12	47384118	rs55793120	C	T	0.121548	0.0279546	7.37046e-06	18.9054
RuminococcaceaeUCG009	14	39306809	rs8009993	C	G	-0.135936	0.0244857	4.42176e-08	30.821
RuminococcaceaeUCG009	17	32786955	rs1550196	A	G	0.130842	0.0262478	1.13288e-06	24.8488
RuminococcaceaeUCG009	6	78106701	rs4708333	G	T	-0.084033	0.0174757	1.56246e-06	23.1223
RuminococcaceaeUCG009	1	39983022	rs61779334	C	G	-0.138137	0.0292072	1.94241e-06	22.3687
RuminococcaceaeUCG009	1	202299085	rs4079028	T	C	0.0915623	0.019936	3.28244e-06	21.0939
RuminococcaceaeUCG009	12	12970792	rs2058609	G	A	0.0816464	0.017472	3.12485e-06	21.8369
RuminococcaceaeUCG009	4	7426937	rs12508214	T	C	-0.0774649	0.0168937	4.75487e-06	21.0262
RuminococcaceaeUCG009	13	106650093	rs9558661	C	T	-0.0897823	0.0200739	7.00847e-06	20.0041
RuminococcaceaeUCG009	16	1979831	rs758191	G	T	0.17702	0.0375113	9.00992e-06	22.2699
RuminococcaceaeUCG009	2	75512668	rs2192926	G	A	-0.089048	0.0192989	4.87746e-06	21.2904
RuminococcaceaeUCG009	6	51803869	rs113006825	C	T	-0.0928893	0.0208035	7.97701e-06	19.937
RuminococcaceaeUCG009	2	66396776	rs138460696	G	A	0.139274	0.0315794	9.80841e-06	19.4506
RuminococcaceaeUCG009	7	32001710	rs6952765	A	G	0.0732099	0.0166777	8.13062e-06	19.2694
RuminococcaceaeUCG009	19	52399401	rs78410648	G	A	0.120989	0.0277317	9.67203e-06	19.0344
RuminococcaceaeUCG010	15	36607072	rs35506912	C	G	-0.0693743	0.0147926	3.20918e-06	21.9943
RuminococcaceaeUCG010	9	135968557	rs682403	G	A	-0.0588161	0.0124671	2.36537e-06	22.2566
RuminococcaceaeUCG010	7	16349864	rs6958419	T	C	-0.0585718	0.0124994	2.84162e-06	21.9584
RuminococcaceaeUCG010	6	104728618	rs2820282	C	A	-0.0592304	0.0125917	2.85385e-06	22.1269
RuminococcaceaeUCG010	16	5233941	rs12597105	A	G	0.0670855	0.0144415	4.873e-06	21.5791
RuminococcaceaeUCG010	11	130676996	rs7935775	T	A	-0.0631351	0.0137953	4.99423e-06	20.9448
RuminococcaceaeUCG010	4	31057482	rs73218807	A	G	-0.166211	0.0367938	6.43033e-06	20.4065
RuminococcaceaeUCG010	4	40707798	rs7441445	T	C	-0.05695	0.0126502	6.80187e-06	20.267
RuminococcaceaeUCG011	6	105073676	rs1416041	C	A	-0.182339	0.0339898	7.04419e-08	28.7781
RuminococcaceaeUCG011	1	179370499	rs12724320	T	C	-0.120881	0.0249229	1.51986e-06	23.5243
RuminococcaceaeUCG011	12	29634919	rs79113084	T	C	-0.152166	0.0317519	2.06123e-06	22.9664
RuminococcaceaeUCG011	1	219901055	rs9729514	G	A	0.184934	0.0394616	2.36769e-06	21.9625
RuminococcaceaeUCG011	7	111763988	rs2729556	T	C	-0.109097	0.0233699	3.18679e-06	21.7928
RuminococcaceaeUCG011	7	11222521	rs10274562	T	C	0.110917	0.0244556	6.49607e-06	20.5704
RuminococcaceaeUCG011	3	76205107	rs4490371	C	T	-0.111816	0.0248963	7.74624e-06	20.1717
RuminococcaceaeUCG011	3	185469491	rs12636310	A	G	0.132725	0.0282037	2.81235e-06	22.1461
RuminococcaceaeUCG013	10	2219930	rs12781711	T	C	-0.0656129	0.0117477	2.55301e-08	31.1944
RuminococcaceaeUCG013	5	141395140	rs12189346	A	G	0.0684961	0.014558	1.67955e-06	22.1374
RuminococcaceaeUCG013	12	30245557	rs75088940	C	T	-0.0942968	0.0200713	2.55399e-06	22.0722
RuminococcaceaeUCG013	10	19780463	rs16918863	C	A	0.111491	0.0240157	4.15503e-06	21.5522
RuminococcaceaeUCG013	3	9534657	rs76973485	T	G	0.194976	0.0418213	3.3498e-06	21.7353
RuminococcaceaeUCG013	3	197049996	rs12485353	A	G	-0.0607903	0.0130847	4.19379e-06	21.5844
RuminococcaceaeUCG013	13	76583319	rs9565219	A	T	-0.0524592	0.0117701	8.72524e-06	19.8646
RuminococcaceaeUCG013	16	10863459	rs1729063	C	G	-0.0533411	0.0120757	9.63581e-06	19.5121
RuminococcaceaeUCG013	7	32530997	rs7784330	A	G	-0.0498329	0.0112066	8.1626e-06	19.7735
RuminococcaceaeUCG013	1	9361576	rs11581881	T	C	0.0661211	0.0144736	4.72582e-06	20.8701
RuminococcaceaeUCG013	9	136620584	rs2428106	G	C	-0.0490863	0.0109903	8.37605e-06	19.9482
RuminococcaceaeUCG013	8	40311885	rs2730183	A	G	-0.0488692	0.0109907	8.43787e-06	19.7704
RuminococcaceaeUCG013	5	3628882	rs9313055	C	T	0.105087	0.023446	9.54713e-06	20.0892
RuminococcaceaeUCG013	9	13609119	rs12336782	C	T	-0.0856047	0.0189311	8.60305e-06	20.4477
RuminococcaceaeUCG013	10	115650278	rs4385846	T	G	0.0598404	0.0131807	6.46209e-06	20.6117
RuminococcaceaeUCG014	5	26110626	rs115777838	C	T	-0.18835	0.0386643	4.62331e-07	23.7306
RuminococcaceaeUCG014	2	57205854	rs72809222	C	T	0.0671775	0.0139838	2.41191e-06	23.078
RuminococcaceaeUCG014	3	101334609	rs12638134	G	T	0.0582548	0.0119657	1.21144e-06	23.702
RuminococcaceaeUCG014	9	14363769	rs56105232	A	G	0.139276	0.0299132	2.9128e-06	21.6783
RuminococcaceaeUCG014	2	134854659	rs995642	T	C	0.060048	0.0126417	1.90222e-06	22.5625
RuminococcaceaeUCG014	5	36435597	rs10941294	T	C	-0.122057	0.0260017	2.397e-06	22.0356
RuminococcaceaeUCG014	18	4084336	rs79640386	A	T	-0.110863	0.0248098	8.73755e-06	19.9678
RuminococcaceaeUCG014	2	119467367	rs439810	C	G	-0.0577127	0.0126675	7.04188e-06	20.7567
RuminococcaceaeUCG014	1	237422989	rs10495392	T	C	-0.082486	0.0187194	9.96329e-06	19.4166
RuminococcaceaeUCG014	7	109564034	rs62478832	A	T	-0.058129	0.012903	6.04427e-06	20.2956
RuminococcaceaeUCG014	11	126024042	rs61898819	T	A	0.0607865	0.0138761	9.91789e-06	19.1903
RuminococcaceaeUCG014	10	119928413	rs853612	G	A	-0.0528257	0.0119367	9.75451e-06	19.585
RuminococcaceaeUCG014	3	123829361	rs73186226	A	G	-0.0993852	0.0216819	6.71749e-06	21.0112
RuminococcaceaeUCG014	8	3636548	rs34402072	T	C	-0.0688023	0.0156083	9.80426e-06	19.431
RuminococcaceaeUCG014	1	15322582	rs74060145	G	C	-0.115767	0.0254199	8.7051e-06	20.7406
RuminococcaceaeUCG014	16	87759750	rs77627087	G	C	0.067562	0.0150103	7.42665e-06	20.2593
RuminococcaceaeUCG014	19	49175964	rs17296933	G	C	-0.0829544	0.0185058	7.33724e-06	20.0939
RuminococcaceaeUCG014	11	131659000	rs10791168	G	A	-0.0664624	0.0150069	9.76182e-06	19.6142
Ruminococcus1	11	45688595	rs10769159	C	G	-0.0640277	0.0110059	5.29128e-09	33.8441
Ruminococcus1	11	114023573	rs7117576	G	A	0.0829505	0.0170891	6.47979e-07	23.5612
Ruminococcus1	17	71256018	rs17781867	T	C	0.0999271	0.0211728	1.96335e-06	22.2746
Ruminococcus1	2	10533921	rs7583465	T	C	0.0527654	0.0112619	2.55613e-06	21.9521
Ruminococcus1	2	65925212	rs78613526	A	G	0.167497	0.0367639	5.11425e-06	20.7572
Ruminococcus1	5	15944587	rs78572139	A	G	0.125038	0.0279411	5.23105e-06	20.026
Ruminococcus1	1	12778598	rs3000856	A	T	-0.0709997	0.0162766	9.27669e-06	19.0277
Ruminococcus1	15	55439182	rs6493760	T	C	0.0535262	0.0115885	3.38363e-06	21.3345
Ruminococcus1	8	144596903	rs11783695	T	G	-0.0734114	0.0161398	4.72679e-06	20.6886
Ruminococcus1	10	65870347	rs10995816	G	C	-0.0762002	0.0174689	8.38258e-06	19.0275
Ruminococcus1	2	181882879	rs10167839	G	A	0.0519509	0.0116306	8.09254e-06	19.9516
Ruminococcus1	1	241789757	rs3819978	T	C	-0.11504	0.0260137	8.74133e-06	19.5566
Ruminococcus1	2	119481372	rs4849717	A	T	0.132764	0.0299816	8.82616e-06	19.6087
Ruminococcus1	20	13258628	rs6105066	C	T	-0.0607052	0.013425	5.05914e-06	20.4467
Ruminococcus2	3	106664363	rs78120384	G	A	-0.192815	0.0392045	3.31185e-07	24.1887
Ruminococcus2	2	238103439	rs12986628	T	C	0.0665937	0.0140168	2.14202e-06	22.5719
Ruminococcus2	3	173040924	rs7635831	A	G	0.0618344	0.0129031	1.98054e-06	22.9652
Ruminococcus2	13	62067781	rs2997412	G	A	-0.0568439	0.0122325	4.22116e-06	21.5943
Ruminococcus2	2	182656416	rs2368224	G	T	0.199648	0.0438453	3.6293e-06	20.7339
Ruminococcus2	7	16804578	rs4400279	G	A	0.0546114	0.0120077	5.79929e-06	20.6844
Ruminococcus2	9	137557890	rs58681734	G	A	0.0723875	0.0160787	4.18175e-06	20.2687
Ruminococcus2	7	151435722	rs1819812	T	G	0.0842356	0.0184893	5.28435e-06	20.7563
Ruminococcus2	1	108074445	rs12406309	C	A	-0.063193	0.0142275	9.78953e-06	19.7277
Ruminococcus2	18	862477	rs2846589	T	G	0.0522093	0.0116382	7.58896e-06	20.1246
Ruminococcus2	9	79919385	rs55707116	A	C	0.0865521	0.0189141	8.00593e-06	20.9404
Ruminococcus2	11	12148588	rs75140805	G	T	0.0836825	0.0176445	3.95297e-06	22.4931
Ruminococcus2	18	33456427	rs4799823	T	C	0.0837001	0.0182263	5.40138e-06	21.0891
Ruminococcus2	4	24655463	rs61791565	C	T	-0.0523503	0.0117119	6.78933e-06	19.9795
Ruminococcus2	4	4268322	rs7693984	A	G	-0.102822	0.0235087	9.42134e-06	19.13
Ruminococcusgauvreauiigroup	10	29201860	rs2047242	G	A	-0.067603	0.0133738	2.46372e-07	25.552
Ruminococcusgauvreauiigroup	16	2767894	rs71386687	G	T	0.121037	0.02386	2.90761e-07	25.7333
Ruminococcusgauvreauiigroup	3	112372317	rs9870933	G	A	0.0621643	0.0126072	8.4912e-07	24.3135
Ruminococcusgauvreauiigroup	12	61119266	rs1391597	T	C	0.0590284	0.0124874	1.85964e-06	22.345
Ruminococcusgauvreauiigroup	5	166419552	rs431418	G	A	-0.094737	0.0210157	5.53667e-06	20.3213
Ruminococcusgauvreauiigroup	2	191954852	rs10931481	A	G	0.0610096	0.0130484	3.38211e-06	21.8615
Ruminococcusgauvreauiigroup	15	85563483	rs289410	A	G	-0.0654926	0.0139101	2.27464e-06	22.1678
Ruminococcusgauvreauiigroup	1	20552072	rs2105937	G	A	0.0580215	0.0127806	5.10352e-06	20.61
Ruminococcusgauvreauiigroup	8	137090850	rs2166943	C	A	0.0566974	0.0123497	5.27717e-06	21.0773
Ruminococcusgauvreauiigroup	7	153487396	rs12539819	T	C	0.110654	0.0240684	4.49375e-06	21.1367
Ruminococcusgauvreauiigroup	1	161880482	rs12079579	G	A	0.0955324	0.0213436	5.03725e-06	20.0339
Ruminococcusgauvreauiigroup	4	18824860	rs73802842	A	C	0.0736808	0.0169665	7.48026e-06	18.8593
Ruminococcusgauvreauiigroup	5	112627773	rs13188803	A	T	0.0709419	0.0156855	7.27559e-06	20.4554
Ruminococcusgnavusgroup	5	18662686	rs13163520	A	G	-0.127377	0.0233883	5.61015e-08	29.6611
Ruminococcusgnavusgroup	2	122096018	rs934940	C	A	-0.105045	0.0229588	2.73705e-06	20.9339
Ruminococcusgnavusgroup	3	66701616	rs9872758	C	T	0.0849233	0.0176643	1.66029e-06	23.1132
Ruminococcusgnavusgroup	8	129224680	rs2909242	A	C	-0.0909965	0.018351	7.40957e-07	24.5883
Ruminococcusgnavusgroup	9	135838591	rs3124783	G	A	-0.11599	0.0249099	2.6652e-06	21.6818
Ruminococcusgnavusgroup	2	144700007	rs62167033	C	T	0.185289	0.0396295	3.49529e-06	21.8606
Ruminococcusgnavusgroup	2	36259341	rs12989336	A	G	-0.0846861	0.0187936	7.11808e-06	20.305
Ruminococcusgnavusgroup	1	115168097	rs12136548	T	C	0.0901946	0.0196476	3.09631e-06	21.0738
Ruminococcusgnavusgroup	3	146290310	rs78399089	C	T	0.144445	0.0326618	6.62998e-06	19.558
Ruminococcusgnavusgroup	10	6512581	rs11597105	G	A	0.114673	0.0250653	6.94868e-06	20.9303
Ruminococcusgnavusgroup	16	433078	rs11864644	C	T	-0.139804	0.0318253	5.0088e-06	19.2971
Ruminococcusgnavusgroup	4	190110710	rs4388134	T	C	-0.0904997	0.0203544	9.11637e-06	19.7686
Ruminococcustorquesgroup	19	49218060	rs35866622	C	T	-0.0612024	0.0109421	2.21337e-08	31.2848
Ruminococcustorquesgroup	12	56494998	rs773123	A	T	0.0824005	0.0173862	1.58956e-06	22.4622
Ruminococcustorquesgroup	10	4639762	rs10904297	G	A	-0.167804	0.0389812	2.68713e-06	18.5309
Ruminococcustorquesgroup	17	14532347	rs8080469	A	G	0.0490727	0.0107036	3.49522e-06	21.0193
Ruminococcustorquesgroup	8	76769843	rs77034621	G	T	-0.151553	0.0335878	6.06872e-06	20.3594
Ruminococcustorquesgroup	7	54781314	rs73130967	T	A	0.0770375	0.0168264	3.70741e-06	20.9614
Ruminococcustorquesgroup	15	25326425	rs1972694	A	T	-0.0614094	0.0137321	8.92829e-06	19.9986
Ruminococcustorquesgroup	14	26130404	rs12434631	G	A	0.074697	0.0153401	2.77247e-06	23.7111
Ruminococcustorquesgroup	11	132663147	rs4073731	C	T	0.0651948	0.0142221	4.0525e-06	21.0134
Ruminococcustorquesgroup	5	56952803	rs13154778	A	T	0.0563358	0.0129526	7.15746e-06	18.917
Ruminococcustorquesgroup	6	67262102	rs1475330	C	T	0.0523492	0.01182	8.13435e-06	19.6147
Ruminococcustorquesgroup	9	27225258	rs10967781	A	C	0.0507994	0.0113322	8.36865e-06	20.0949
Ruminococcustorquesgroup	22	21358653	rs8141465	G	A	0.0480778	0.0107442	9.64837e-06	20.0235
Sellimonas	2	174308394	rs13417181	C	T	0.166509	0.0337521	7.61748e-07	24.3374
Sellimonas	2	213214174	rs2371572	C	A	0.127349	0.0250862	4.46357e-07	25.7703
Sellimonas	3	42008186	rs113379006	C	T	-0.162759	0.0357025	7.20777e-06	20.7822
Sellimonas	11	79332972	rs2187447	C	A	0.243457	0.0527695	3.97806e-06	21.2852
Sellimonas	15	52105282	rs2016057	C	A	-0.125878	0.0256153	1.02698e-06	24.1489
Sellimonas	1	247579710	rs72553859	C	G	-0.150458	0.0332626	5.37687e-06	20.4606
Sellimonas	7	111501524	rs56203279	C	T	-0.124045	0.0269115	3.71999e-06	21.2463
Sellimonas	6	93730393	rs553697	C	T	-0.153767	0.0339099	6.12773e-06	20.5625
Sellimonas	12	100709313	rs7968030	T	A	-0.12711	0.0280617	5.56417e-06	20.5179
Sellimonas	2	180278564	rs4600608	G	A	-0.137152	0.0301702	4.94843e-06	20.6656
Sellimonas	7	106250164	rs41816	G	A	0.132201	0.0291087	8.39372e-06	20.6265
Senegalimassilia	9	34332382	rs11787826	A	C	0.081327	0.0171154	2.63466e-06	22.5785
Senegalimassilia	17	74949284	rs72887800	A	T	-0.0822462	0.0175721	2.41534e-06	21.9071
Senegalimassilia	17	48379615	rs7225245	A	G	0.079173	0.0170421	4.18017e-06	21.5828
Senegalimassilia	13	19489214	rs57512504	A	T	0.0819494	0.0172241	2.03318e-06	22.637
Senegalimassilia	5	127861692	rs10036909	T	C	0.185519	0.0400881	8.05438e-06	21.4165
Senegalimassilia	2	220831701	rs13383270	C	G	0.0774679	0.017084	6.03944e-06	20.5619
Senegalimassilia	2	206654123	rs1990708	C	A	-0.109619	0.0247785	8.90578e-06	19.5715
Senegalimassilia	14	34431996	rs2017373	T	C	0.0782258	0.0176841	9.50288e-06	19.5675
Slackia	17	74267010	rs8901	T	C	0.0934594	0.0186813	6.06998e-07	25.0283
Slackia	7	13523683	rs4492265	G	A	-0.0905757	0.0191658	2.40925e-06	22.3341
Slackia	8	96946291	rs16894137	T	C	-0.122792	0.0263047	2.71183e-06	21.7909
Slackia	7	78282725	rs112764253	A	T	0.194714	0.0411598	3.39569e-06	22.3793
Slackia	15	34041896	rs12440440	G	A	0.0901934	0.0190582	2.62872e-06	22.3967
Slackia	7	99451715	rs35156985	C	T	-0.155709	0.0348085	8.05947e-06	20.0105
Slackia	19	4555786	rs10409783	G	A	0.0950828	0.0211239	7.69592e-06	20.2607
Slackia	16	7460475	rs13339230	G	C	0.147055	0.0330635	7.42025e-06	19.7816
Slackia	4	57167507	rs58767323	C	G	-0.102833	0.0227077	4.59992e-06	20.5079
Streptococcus	12	100584014	rs11110281	C	T	-0.137519	0.0227398	2.58314e-09	36.5722
Streptococcus	17	61298020	rs4968759	G	A	-0.0515109	0.0112068	3.78116e-06	21.1268
Streptococcus	7	46774896	rs11764382	G	A	-0.0695345	0.0143671	1.28631e-06	23.424
Streptococcus	15	41663393	rs72739637	G	A	0.0959942	0.0193213	1.03307e-06	24.6842
Streptococcus	11	131649446	rs1918540	A	G	0.059639	0.0128148	2.44067e-06	21.6589
Streptococcus	8	10199548	rs17708276	G	A	-0.0793955	0.0170628	3.04096e-06	21.6518
Streptococcus	3	94103591	rs11720390	A	G	0.107024	0.0228121	3.59482e-06	22.0105
Streptococcus	5	169689604	rs395407	C	G	-0.0792781	0.0173697	4.36503e-06	20.8315
Streptococcus	9	93556174	rs10448310	G	A	-0.0517935	0.0111324	3.30706e-06	21.6459
Streptococcus	10	28588269	rs7916711	G	A	0.102891	0.0217362	2.71702e-06	22.4071
Streptococcus	10	8102404	rs71481756	G	T	0.0931048	0.0207949	6.51476e-06	20.0461
Streptococcus	14	97526750	rs2370083	T	G	-0.0816836	0.0185851	9.75245e-06	19.317
Streptococcus	4	53657577	rs10028567	T	C	-0.0921167	0.0191881	7.30343e-06	23.0469
Streptococcus	3	132058723	rs6806351	C	T	-0.0633829	0.0136647	4.93869e-06	21.515
Streptococcus	4	37452858	rs57646748	A	G	-0.0907696	0.0200344	5.4754e-06	20.527
Streptococcus	17	80576624	rs9903102	A	C	-0.0709483	0.0155275	4.17998e-06	20.8776
Streptococcus	16	73391982	rs6563952	C	G	0.0827344	0.0180035	5.82134e-06	21.1182
Subdoligranulum	3	62327558	rs12638227	C	G	-0.0557288	0.0108552	2.47707e-07	26.3562
Subdoligranulum	5	141857415	rs10065321	C	T	-0.0512828	0.0108105	2.10155e-06	22.5035
Subdoligranulum	2	218215847	rs4347804	G	A	0.166063	0.0357483	2.18405e-06	21.5792
Subdoligranulum	5	4671383	rs6555306	C	T	-0.0740777	0.0155463	2.80664e-06	22.705
Subdoligranulum	4	48990885	rs3761728	G	T	-0.0543458	0.0118866	3.86747e-06	20.9033
Subdoligranulum	10	125472937	rs2114677	T	C	-0.104176	0.0230829	2.71726e-06	20.3685
Subdoligranulum	19	29644694	rs75158211	C	T	-0.072343	0.015933	7.52162e-06	20.6156
Subdoligranulum	6	153694029	rs2171249	T	C	0.106744	0.0233213	4.50556e-06	20.9498
Subdoligranulum	14	86933898	rs35940633	A	G	-0.0511008	0.011001	4.21698e-06	21.5769
Subdoligranulum	5	117799448	rs76528319	T	G	-0.143279	0.0310662	7.41394e-06	21.2709
Subdoligranulum	2	232408743	rs1667315	A	G	0.0485017	0.0107452	6.72143e-06	20.3744
Subdoligranulum	3	183716408	rs76664262	A	T	0.0834078	0.0185357	4.87344e-06	20.2487
Subdoligranulum	2	200288718	rs10497836	T	C	-0.0524065	0.0118697	8.37954e-06	19.4934
Subdoligranulum	16	13684415	rs16962433	T	A	0.0855999	0.0189213	7.64534e-06	20.4665
Sutterella	5	58499183	rs13173038	G	A	-0.0718076	0.0151627	2.72984e-06	22.4278
Sutterella	13	58689340	rs2321387	A	G	-0.0592876	0.0124509	1.86519e-06	22.6738
Sutterella	16	85038065	rs7499539	G	A	0.0617478	0.0130998	2.35769e-06	22.2183
Sutterella	7	150126751	rs62501473	A	G	0.0694233	0.0149416	5.51851e-06	21.588
Sutterella	1	63278549	rs143438747	C	T	-0.145793	0.0306867	3.28021e-06	22.572
Sutterella	6	18583878	rs9350083	G	T	-0.0593069	0.0133929	8.22778e-06	19.6091
Sutterella	3	70588939	rs7638039	C	T	0.0645624	0.0143887	8.66397e-06	20.1335
Sutterella	10	102520687	rs11591622	G	T	-0.0688382	0.0151375	6.49857e-06	20.68
Sutterella	7	111285025	rs2613606	T	C	-0.0556794	0.0124117	7.2023e-06	20.1244
Sutterella	6	82386821	rs1145877	G	A	-0.073548	0.0162413	7.19949e-06	20.5068
Sutterella	11	111695709	rs607327	T	C	0.0578334	0.0129053	6.6306e-06	20.0827
Sutterella	6	147936781	rs2050185	A	G	0.0575138	0.0128766	7.96955e-06	19.9499
Terrisporobacter	11	8938819	rs1883097	T	C	0.226399	0.0454642	4.15789e-07	24.7976
Terrisporobacter	3	144148905	rs2569953	C	A	-0.0775591	0.0174641	8.95009e-06	19.723
Terrisporobacter	16	15920394	rs7184125	C	T	0.091256	0.0205493	8.48103e-06	19.7209
Terrisporobacter	19	17026940	rs2872237	A	C	-0.0814505	0.0175943	3.97135e-06	21.431
Terrisporobacter	11	20621043	rs58405430	T	G	0.134617	0.0301177	7.9371e-06	19.9782
Terrisporobacter	9	117245252	rs7034891	C	G	-0.0799209	0.0173794	4.53776e-06	21.1472
Turicibacter	2	63366962	rs149744580	G	A	0.169883	0.0315478	7.00965e-08	28.9974
Turicibacter	5	95717619	rs4869133	A	G	0.131186	0.027197	2.55369e-06	23.2667
Turicibacter	17	43117476	rs12603364	C	T	0.110861	0.0225598	8.66598e-07	24.1482
Turicibacter	12	12242455	rs11054680	C	T	-0.104751	0.0226997	2.30977e-06	21.2949
Turicibacter	7	130972179	rs55756211	C	T	-0.115115	0.0240708	2.80533e-06	22.871
Turicibacter	11	1681862	rs61265175	C	G	-0.0858591	0.0185778	4.13678e-06	21.3592
Turicibacter	16	49826299	rs7199484	A	G	-0.0731428	0.0160172	5.76664e-06	20.8532
Turicibacter	16	10181248	rs11649454	C	G	0.0950891	0.0203433	3.26627e-06	21.8483
Turicibacter	21	36929643	rs2834977	C	T	-0.0959995	0.0208261	3.95588e-06	21.2482
Turicibacter	8	26027842	rs2952020	A	G	-0.0759019	0.0165764	5.63308e-06	20.9665
Turicibacter	19	11864932	rs11666533	T	C	-0.111689	0.0248436	7.37109e-06	20.2112
Turicibacter	15	92605098	rs4247078	G	C	0.0710377	0.0155221	5.46077e-06	20.9448
Turicibacter	5	170048048	rs2221441	C	G	0.0710364	0.015343	3.45667e-06	21.4358
Turicibacter	6	126111881	rs3734633	A	G	-0.120957	0.02683	5.31914e-06	20.3244
Tyzzerella3	19	1030320	rs67476743	G	T	0.132164	0.022208	3.74049e-09	35.4165
Tyzzerella3	5	16388259	rs17706273	C	T	-0.140368	0.0274708	5.87816e-07	26.1094
Tyzzerella3	2	57810406	rs7561370	C	T	0.131341	0.0286292	1.51605e-06	21.0466
Tyzzerella3	17	3738781	rs55799124	G	A	-0.11435	0.0238604	1.3355e-06	22.9677
Tyzzerella3	7	82547827	rs17809157	T	A	-0.163819	0.0336386	1.54133e-06	23.7167
Tyzzerella3	9	33113322	rs7019909	C	T	0.144156	0.0301626	1.7612e-06	22.8414
Tyzzerella3	13	35023691	rs75091807	T	G	-0.184966	0.0383029	1.70674e-06	23.3196
Tyzzerella3	14	89595945	rs4904512	C	T	-0.117151	0.0250306	3.09269e-06	21.9054
Tyzzerella3	13	81593016	rs7333521	C	T	-0.207191	0.0453121	4.87602e-06	20.9082
Tyzzerella3	10	46098286	rs112102233	G	A	-0.216348	0.0477575	6.17669e-06	20.5222
Tyzzerella3	6	102680257	rs1232220	T	G	-0.143869	0.031828	7.90792e-06	20.4323
Tyzzerella3	12	77390329	rs191093	A	G	0.159008	0.0353306	6.76393e-06	20.2552
Tyzzerella3	11	87588698	rs10898797	T	C	0.12238	0.0274683	8.85446e-06	19.85
Tyzzerella3	6	5755626	rs6920448	T	C	-0.141081	0.0305446	4.15376e-06	21.3337
Veillonella	11	44302154	rs2013594	C	T	-0.0720698	0.0155153	3.42129e-06	21.5767
Veillonella	8	13253770	rs12679709	G	C	-0.0793499	0.0164818	1.77579e-06	23.1784
Veillonella	22	45604800	rs742016	G	A	-0.0688571	0.0149769	4.65692e-06	21.1375
Veillonella	21	30010673	rs1882878	G	A	-0.0768966	0.0163908	2.98089e-06	22.0096
Veillonella	3	125544032	rs7645873	T	A	0.0761385	0.0164228	3.11802e-06	21.494
Veillonella	11	2956783	rs55807413	G	A	0.107329	0.0237633	5.51435e-06	20.3996
Veillonella	5	119914285	rs62376424	T	C	-0.0762216	0.0163499	3.65453e-06	21.7333
Veillonella	14	106939916	rs7359080	A	C	-0.135391	0.030352	7.39902e-06	19.8978
Veillonella	9	89306305	rs11141494	A	G	-0.0783421	0.0174393	9.74642e-06	20.1806
Veillonella	1	178945043	rs6656807	G	A	0.0703062	0.0153954	5.49694e-06	20.8548
Veillonella	12	129984555	rs11614532	C	G	0.0744538	0.0165214	7.12638e-06	20.3085
Victivallis	11	9312796	rs56349194	G	A	-0.158501	0.0315231	6.25748e-07	25.2818
Victivallis	9	136309841	rs592514	A	T	-0.181449	0.0391678	2.60375e-06	21.4611
Victivallis	14	96071125	rs911666	C	T	-0.118576	0.0263146	7.65252e-06	20.3048
Victivallis	12	102514184	rs4764863	A	G	0.121561	0.0246058	8.2222e-07	24.4068
Victivallis	4	9608445	rs12512543	C	A	-0.178036	0.0374344	2.5413e-06	22.619
Victivallis	7	106378229	rs342302	G	A	-0.152754	0.0351572	8.15946e-06	18.878
Victivallis	6	131630319	rs4895919	C	T	-0.116918	0.0247515	2.75199e-06	22.3128
Victivallis	2	38049069	rs11899949	A	G	0.130568	0.0276239	2.7671e-06	22.341
Victivallis	3	57723877	rs6445926	C	G	0.117031	0.0249764	2.95824e-06	21.9554
Victivallis	13	72876881	rs173120	C	T	0.13381	0.0290127	7.65253e-06	21.2715
Victivallis	5	180579462	rs2546432	C	T	-0.110803	0.0249655	9.93269e-06	19.6981
Victivallis	21	40405606	rs1882775	G	A	-0.13827	0.031273	8.72833e-06	19.5488
Abbreviation: SNP, single nucleotide polymorphism; MR, mendelian randomization; Beta: Estimate coefficient; P-value: P-value from GWAS; SE: standard error of coefficient estimate; F, F-statistics.

## Sheet: Supplementary Table S2
Supplementary Table S2. The MR results of the associations between GM with SA
outcome	exposure	Methods	nSNP	Beta	Se	P-value	lo_ci	up_ci	or	or_lci95	or_uci95
Spontaneous abortion	Dorea	MR Egger	12	0.313702	0.18929	0.128463	-0.0573073	0.684711	1.36848	0.944304	1.9832
Spontaneous abortion	Dorea	Weighted median	12	-0.0231074	0.0875852	0.791913	-0.194774	0.14856	0.977158	0.82302	1.16016
Spontaneous abortion	Dorea	Inverse variance weighted	12	-0.0121152	0.0643589	0.850685	-0.138259	0.114028	0.987958	0.870873	1.12078
Spontaneous abortion	Dorea	Simple mode	12	-0.0424651	0.143081	0.772156	-0.322904	0.237974	0.958424	0.724043	1.26868
Spontaneous abortion	Dorea	Weighted mode	12	-0.0100146	0.130796	0.940343	-0.266375	0.246346	0.990035	0.766152	1.27934
Spontaneous abortion	RuminococcaceaeUCG003	MR Egger	14	-0.130379	0.170393	0.458957	-0.464349	0.203591	0.877763	0.628544	1.2258
Spontaneous abortion	RuminococcaceaeUCG003	Weighted median	14	-0.00329503	0.0656426	0.959966	-0.131954	0.125364	0.99671	0.876381	1.13356
Spontaneous abortion	RuminococcaceaeUCG003	Inverse variance weighted	14	-0.0114563	0.0506617	0.821098	-0.110753	0.0878406	0.988609	0.89516	1.09181
Spontaneous abortion	RuminococcaceaeUCG003	Simple mode	14	-0.0102203	0.104887	0.923862	-0.2158	0.195359	0.989832	0.805897	1.21575
Spontaneous abortion	RuminococcaceaeUCG003	Weighted mode	14	-0.0072999	0.100556	0.943233	-0.20439	0.18979	0.992727	0.815145	1.209
Spontaneous abortion	Eubacteriumxylanophilumgroup	MR Egger	11	0.0866869	0.201295	0.676856	-0.307852	0.481226	1.09056	0.735024	1.61806
Spontaneous abortion	Eubacteriumxylanophilumgroup	Weighted median	11	0.0269768	0.0739937	0.715423	-0.118051	0.172004	1.02734	0.888651	1.18768
Spontaneous abortion	Eubacteriumxylanophilumgroup	Inverse variance weighted	11	-0.0162471	0.0620233	0.793358	-0.137813	0.105319	0.983884	0.871262	1.11106
Spontaneous abortion	Eubacteriumxylanophilumgroup	Simple mode	11	0.0504665	0.12692	0.699262	-0.198296	0.299229	1.05176	0.820127	1.34882
Spontaneous abortion	Eubacteriumxylanophilumgroup	Weighted mode	11	0.0379744	0.118411	0.755039	-0.194111	0.27006	1.0387	0.823566	1.31004
Spontaneous abortion	RuminococcaceaeUCG009	MR Egger	13	0.280252	0.15938	0.106433	-0.0321332	0.592637	1.32346	0.968378	1.80875
Spontaneous abortion	RuminococcaceaeUCG009	Weighted median	13	-0.016353	0.054463	0.763979	-0.123101	0.0903945	0.98378	0.884175	1.09461
Spontaneous abortion	RuminococcaceaeUCG009	Inverse variance weighted	13	-0.0261682	0.0475784	0.582319	-0.119422	0.0670856	0.974171	0.887433	1.06939
Spontaneous abortion	RuminococcaceaeUCG009	Simple mode	13	-0.0318112	0.0952389	0.744133	-0.218479	0.154857	0.968689	0.80374	1.16749
Spontaneous abortion	RuminococcaceaeUCG009	Weighted mode	13	-0.0281632	0.0984268	0.779656	-0.22108	0.164753	0.97223	0.801653	1.1791
Spontaneous abortion	Akkermansia	MR Egger	12	0.0185077	0.177462	0.919	-0.329317	0.366333	1.01868	0.719415	1.44244
Spontaneous abortion	Akkermansia	Weighted median	12	0.015848	0.0684554	0.81692	-0.118324	0.150021	1.01597	0.888408	1.16186
Spontaneous abortion	Akkermansia	Inverse variance weighted	12	-0.0188148	0.0509357	0.711841	-0.118649	0.0810191	0.981361	0.88812	1.08439
Spontaneous abortion	Akkermansia	Simple mode	12	0.0559628	0.100833	0.590001	-0.141671	0.253596	1.05756	0.867907	1.28865
Spontaneous abortion	Akkermansia	Weighted mode	12	0.040605	0.0991263	0.689942	-0.153683	0.234893	1.04144	0.857544	1.26477
Spontaneous abortion	Anaerostipes	MR Egger	15	0.0867875	0.19938	0.670494	-0.303998	0.477573	1.09066	0.737863	1.61216
Spontaneous abortion	Anaerostipes	Weighted median	15	0.027775	0.0801734	0.729015	-0.129365	0.184915	1.02816	0.878653	1.20312
Spontaneous abortion	Anaerostipes	Inverse variance weighted	15	-0.0286508	0.0650192	0.659466	-0.156088	0.0987869	0.971756	0.855484	1.10383
Spontaneous abortion	Anaerostipes	Simple mode	15	0.0294649	0.136857	0.832641	-0.238775	0.297705	1.0299	0.787592	1.34676
Spontaneous abortion	Anaerostipes	Weighted mode	15	0.0202525	0.132851	0.881011	-0.240136	0.280641	1.02046	0.786521	1.32398
Spontaneous abortion	Eubacteriumnodatumgroup	MR Egger	11	0.00182013	0.131906	0.989292	-0.256716	0.260357	1.00182	0.773588	1.29739
Spontaneous abortion	Eubacteriumnodatumgroup	Weighted median	11	0.0273887	0.0378689	0.469525	-0.0468343	0.101612	1.02777	0.954246	1.10695
Spontaneous abortion	Eubacteriumnodatumgroup	Inverse variance weighted	11	0.0268813	0.0296154	0.364046	-0.0311647	0.0849274	1.02725	0.969316	1.08864
Spontaneous abortion	Eubacteriumnodatumgroup	Simple mode	11	0.0234361	0.06269	0.716327	-0.0994363	0.146309	1.02371	0.905348	1.15755
Spontaneous abortion	Eubacteriumnodatumgroup	Weighted mode	11	0.013375	0.0539603	0.809253	-0.0923872	0.119137	1.01346	0.911752	1.12652
Spontaneous abortion	Eggerthella	MR Egger	10	0.0398624	0.196792	0.844535	-0.34585	0.425574	1.04067	0.707619	1.53047
Spontaneous abortion	Eggerthella	Weighted median	10	0.0152436	0.0538942	0.777297	-0.090389	0.120876	1.01536	0.913576	1.12849
Spontaneous abortion	Eggerthella	Inverse variance weighted	10	-0.000205284	0.04029	0.995935	-0.0791737	0.0787631	0.999795	0.923879	1.08195
Spontaneous abortion	Eggerthella	Simple mode	10	0.0206878	0.0889628	0.821318	-0.153679	0.195055	1.0209	0.857547	1.21538
Spontaneous abortion	Eggerthella	Weighted mode	10	0.0140063	0.0814089	0.867206	-0.145555	0.173568	1.0141	0.864542	1.18954
Spontaneous abortion	RuminococcaceaeNK4A214group	MR Egger	16	-0.106485	0.147364	0.481826	-0.395319	0.18235	0.898989	0.673465	1.20003
Spontaneous abortion	RuminococcaceaeNK4A214group	Weighted median	16	-0.00672949	0.0679817	0.921146	-0.139974	0.126515	0.993293	0.869381	1.13487
Spontaneous abortion	RuminococcaceaeNK4A214group	Inverse variance weighted	16	0.0190435	0.0503542	0.705289	-0.0796508	0.117738	1.01923	0.923439	1.12495
Spontaneous abortion	RuminococcaceaeNK4A214group	Simple mode	16	-0.0344491	0.113842	0.766346	-0.257579	0.188681	0.966137	0.772921	1.20766
Spontaneous abortion	RuminococcaceaeNK4A214group	Weighted mode	16	-0.0367124	0.104938	0.731317	-0.242392	0.168967	0.963953	0.784749	1.18408
Spontaneous abortion	Clostridiuminnocuumgroup	MR Egger	10	-0.167186	0.194588	0.415241	-0.548578	0.214205	0.846042	0.577771	1.23888
Spontaneous abortion	Clostridiuminnocuumgroup	Weighted median	10	-0.0734657	0.0483441	0.128601	-0.16822	0.0212887	0.929168	0.845168	1.02152
Spontaneous abortion	Clostridiuminnocuumgroup	Inverse variance weighted	10	-0.0537761	0.0356186	0.131101	-0.123589	0.0160364	0.947644	0.883743	1.01617
Spontaneous abortion	Clostridiuminnocuumgroup	Simple mode	10	-0.108545	0.0830872	0.223813	-0.271396	0.0543057	0.897138	0.762314	1.05581
Spontaneous abortion	Clostridiuminnocuumgroup	Weighted mode	10	-0.101321	0.0857152	0.267469	-0.269323	0.066681	0.903643	0.763897	1.06895
Spontaneous abortion	Barnesiella	MR Egger	16	0.145867	0.211315	0.5013	-0.268311	0.560045	1.15704	0.76467	1.75075
Spontaneous abortion	Barnesiella	Weighted median	16	-0.0641033	0.0680463	0.346165	-0.197474	0.0692675	0.937908	0.820801	1.07172
Spontaneous abortion	Barnesiella	Inverse variance weighted	16	-0.0400398	0.0489843	0.4137	-0.136049	0.0559695	0.960751	0.8728	1.05757
Spontaneous abortion	Barnesiella	Simple mode	16	-0.0693897	0.114917	0.554982	-0.294626	0.155847	0.932963	0.74481	1.16865
Spontaneous abortion	Barnesiella	Weighted mode	16	-0.0675104	0.103859	0.525511	-0.271074	0.136053	0.934718	0.76256	1.14574
Spontaneous abortion	DefluviitaleaceaeUCG011	MR Egger	10	0.0698095	0.188092	0.720165	-0.29885	0.438469	1.0723	0.741671	1.55033
Spontaneous abortion	DefluviitaleaceaeUCG011	Weighted median	10	0.0292316	0.0696714	0.674804	-0.107324	0.165788	1.02966	0.898234	1.18032
Spontaneous abortion	DefluviitaleaceaeUCG011	Inverse variance weighted	10	0.0669226	0.0496858	0.178007	-0.0304615	0.164307	1.06921	0.969998	1.17858
Spontaneous abortion	DefluviitaleaceaeUCG011	Simple mode	10	-0.0227523	0.113552	0.845646	-0.245314	0.199809	0.977505	0.782459	1.22117
Spontaneous abortion	DefluviitaleaceaeUCG011	Weighted mode	10	-0.000239178	0.109775	0.998309	-0.215398	0.21492	0.999761	0.80622	1.23976
Spontaneous abortion	Coprococcus3	MR Egger	9	-0.231946	0.406424	0.586049	-1.02854	0.564645	0.792989	0.35753	1.75882
Spontaneous abortion	Coprococcus3	Weighted median	9	0.0748961	0.092651	0.418878	-0.1067	0.256492	1.07777	0.898796	1.29239
Spontaneous abortion	Coprococcus3	Inverse variance weighted	9	-0.0107462	0.0728362	0.882707	-0.153505	0.132013	0.989311	0.857696	1.14112
Spontaneous abortion	Coprococcus3	Simple mode	9	0.0953275	0.146509	0.533503	-0.19183	0.382485	1.10002	0.825447	1.46592
Spontaneous abortion	Coprococcus3	Weighted mode	9	0.0992933	0.1532	0.535058	-0.200979	0.399566	1.10439	0.817929	1.49118
Spontaneous abortion	Flavonifractor	MR Egger	8	-0.379563	0.209901	0.120559	-0.790968	0.0318424	0.68416	0.453406	1.03235
Spontaneous abortion	Flavonifractor	Weighted median	8	-0.0483904	0.0769382	0.529381	-0.199189	0.102408	0.952762	0.819395	1.10784
Spontaneous abortion	Flavonifractor	Inverse variance weighted	8	-0.0459956	0.0580438	0.428111	-0.159762	0.0677703	0.955046	0.852347	1.07012
Spontaneous abortion	Flavonifractor	Simple mode	8	-0.0534876	0.111202	0.645191	-0.271444	0.164469	0.947918	0.762278	1.17877
Spontaneous abortion	Flavonifractor	Weighted mode	8	-0.0598266	0.106158	0.59064	-0.267896	0.148243	0.941928	0.764988	1.15979
Spontaneous abortion	RuminococcaceaeUCG011	MR Egger	8	-0.0230571	0.170422	0.896804	-0.357085	0.31097	0.977207	0.699713	1.36475
Spontaneous abortion	RuminococcaceaeUCG011	Weighted median	8	0.0179689	0.0434915	0.679491	-0.0672744	0.103212	1.01813	0.934939	1.10873
Spontaneous abortion	RuminococcaceaeUCG011	Inverse variance weighted	8	0.00791159	0.0340928	0.816491	-0.0589102	0.0747334	1.00794	0.942791	1.0776
Spontaneous abortion	RuminococcaceaeUCG011	Simple mode	8	0.0172942	0.0601869	0.782171	-0.100672	0.13526	1.01744	0.904229	1.14483
Spontaneous abortion	RuminococcaceaeUCG011	Weighted mode	8	0.0176745	0.0580381	0.769577	-0.0960803	0.131429	1.01783	0.908391	1.14046
Spontaneous abortion	FamilyXIIIUCG001	MR Egger	10	-0.116105	0.214332	0.602777	-0.536195	0.303986	0.890382	0.58497	1.35525
Spontaneous abortion	FamilyXIIIUCG001	Weighted median	10	-0.0337783	0.0828956	0.683656	-0.196254	0.128697	0.966786	0.821804	1.13735
Spontaneous abortion	FamilyXIIIUCG001	Inverse variance weighted	10	0.0146257	0.0637906	0.818654	-0.110404	0.139655	1.01473	0.895472	1.14988
Spontaneous abortion	FamilyXIIIUCG001	Simple mode	10	-0.0833895	0.138349	0.561554	-0.354553	0.187774	0.919993	0.701487	1.20656
Spontaneous abortion	FamilyXIIIUCG001	Weighted mode	10	-0.0789045	0.124191	0.541015	-0.322318	0.164509	0.924128	0.724468	1.17881
Spontaneous abortion	RuminococcaceaeUCG002	MR Egger	23	-0.159754	0.109865	0.160702	-0.375089	0.0555807	0.852353	0.687228	1.05715
Spontaneous abortion	RuminococcaceaeUCG002	Weighted median	23	-0.0446866	0.0590438	0.449147	-0.160412	0.0710393	0.956297	0.851792	1.07362
Spontaneous abortion	RuminococcaceaeUCG002	Inverse variance weighted	23	0.0238418	0.0410706	0.561572	-0.0566566	0.10434	1.02413	0.944918	1.10998
Spontaneous abortion	RuminococcaceaeUCG002	Simple mode	23	0.186623	0.120029	0.134258	-0.0486332	0.421879	1.20517	0.95253	1.52482
Spontaneous abortion	RuminococcaceaeUCG002	Weighted mode	23	-0.0986794	0.0934291	0.30234	-0.2818	0.0844416	0.906033	0.754424	1.08811
Spontaneous abortion	Haemophilus	MR Egger	13	-0.0196761	0.128063	0.880673	-0.27068	0.231327	0.980516	0.762861	1.26027
Spontaneous abortion	Haemophilus	Weighted median	13	0.00467977	0.0559761	0.933372	-0.105033	0.114393	1.00469	0.900294	1.12119
Spontaneous abortion	Haemophilus	Inverse variance weighted	13	-0.00361233	0.0499994	0.942405	-0.101611	0.0943865	0.996394	0.903381	1.09898
Spontaneous abortion	Haemophilus	Simple mode	13	-0.0869017	0.0846401	0.324804	-0.252796	0.078993	0.916767	0.776626	1.0822
Spontaneous abortion	Haemophilus	Weighted mode	13	-0.0301496	0.0771851	0.702928	-0.181432	0.121133	0.9703	0.834075	1.12878
Spontaneous abortion	Prevotella7	MR Egger	12	0.135779	0.18382	0.477097	-0.224508	0.496065	1.14543	0.798909	1.64225
Spontaneous abortion	Prevotella7	Weighted median	12	0.025663	0.0402157	0.523386	-0.0531598	0.104486	1.026	0.948228	1.11014
Spontaneous abortion	Prevotella7	Inverse variance weighted	12	0.0387257	0.0292408	0.185379	-0.0185863	0.0960377	1.03949	0.981585	1.1008
Spontaneous abortion	Prevotella7	Simple mode	12	0.00980151	0.0692445	0.889995	-0.125918	0.145521	1.00985	0.881687	1.15664
Spontaneous abortion	Prevotella7	Weighted mode	12	0.00980151	0.0690525	0.889691	-0.125541	0.145144	1.00985	0.882019	1.15621
Spontaneous abortion	Sellimonas	MR Egger	11	0.275937	0.172151	0.143424	-0.0614777	0.613352	1.31777	0.940374	1.84661
Spontaneous abortion	Sellimonas	Weighted median	11	-0.0180874	0.03888	0.64178	-0.0942923	0.0581174	0.982075	0.910017	1.05984
Spontaneous abortion	Sellimonas	Inverse variance weighted	11	-0.0462888	0.0309234	0.134423	-0.106899	0.014321	0.954766	0.898617	1.01442
Spontaneous abortion	Sellimonas	Simple mode	11	0.00178884	0.0652808	0.978678	-0.126162	0.129739	1.00179	0.881472	1.13853
Spontaneous abortion	Sellimonas	Weighted mode	11	0.000476654	0.0627611	0.99409	-0.122535	0.123488	1.00048	0.884675	1.13144
Spontaneous abortion	Ruminiclostridium9	MR Egger	14	-0.162966	0.296894	0.593139	-0.744879	0.418947	0.84962	0.474792	1.52036
Spontaneous abortion	Ruminiclostridium9	Weighted median	14	-0.0690586	0.0811493	0.394766	-0.228111	0.0899941	0.933272	0.796036	1.09417
Spontaneous abortion	Ruminiclostridium9	Inverse variance weighted	14	-0.0863086	0.0588117	0.142229	-0.20158	0.0289624	0.917311	0.817439	1.02939
Spontaneous abortion	Ruminiclostridium9	Simple mode	14	-0.0426176	0.137403	0.761352	-0.311928	0.226693	0.958278	0.732034	1.25444
Spontaneous abortion	Ruminiclostridium9	Weighted mode	14	-0.0450014	0.12658	0.727905	-0.293099	0.203096	0.955996	0.745948	1.22519
Spontaneous abortion	Allisonella	MR Egger	9	0.108338	0.261953	0.691561	-0.40509	0.621765	1.11442	0.666917	1.86221
Spontaneous abortion	Allisonella	Weighted median	9	-0.0555547	0.042877	0.195087	-0.139594	0.0284842	0.94596	0.869712	1.02889
Spontaneous abortion	Allisonella	Inverse variance weighted	9	-0.0235173	0.0381939	0.538069	-0.0983773	0.0513427	0.976757	0.906307	1.05268
Spontaneous abortion	Allisonella	Simple mode	9	-0.0590775	0.0642977	0.385059	-0.185101	0.0669459	0.942634	0.83102	1.06924
Spontaneous abortion	Allisonella	Weighted mode	9	-0.0590775	0.0558304	0.320884	-0.168505	0.0503501	0.942634	0.844927	1.05164
Spontaneous abortion	Holdemania	MR Egger	18	-0.0436004	0.112166	0.702613	-0.263446	0.176245	0.957336	0.768399	1.19273
Spontaneous abortion	Holdemania	Weighted median	18	-0.0646419	0.051157	0.206374	-0.16491	0.0356258	0.937403	0.84797	1.03627
Spontaneous abortion	Holdemania	Inverse variance weighted	18	-0.043071	0.0365769	0.238978	-0.114762	0.0286198	0.957843	0.891579	1.02903
Spontaneous abortion	Holdemania	Simple mode	18	-0.0839359	0.0882133	0.354678	-0.256834	0.088962	0.91949	0.773497	1.09304
Spontaneous abortion	Holdemania	Weighted mode	18	-0.0782479	0.0829819	0.358915	-0.240893	0.0843967	0.924735	0.785926	1.08806
Spontaneous abortion	Paraprevotella	MR Egger	13	0.043367	0.158565	0.789539	-0.26742	0.354154	1.04432	0.765351	1.42498
Spontaneous abortion	Paraprevotella	Weighted median	13	0.0154786	0.051063	0.761793	-0.0846049	0.115562	1.0156	0.918875	1.1225
Spontaneous abortion	Paraprevotella	Inverse variance weighted	13	0.00229003	0.0403668	0.95476	-0.0768288	0.0814089	1.00229	0.926048	1.08481
Spontaneous abortion	Paraprevotella	Simple mode	13	-0.104267	0.0984406	0.310369	-0.297211	0.0886763	0.900985	0.742887	1.09273
Spontaneous abortion	Paraprevotella	Weighted mode	13	-0.0943973	0.0887103	0.308224	-0.268269	0.0794749	0.909921	0.764702	1.08272
Spontaneous abortion	Holdemanella	MR Egger	14	0.177927	0.111824	0.137564	-0.0412478	0.397103	1.19474	0.959591	1.48751
Spontaneous abortion	Holdemanella	Weighted median	14	0.062249	0.0479179	0.193918	-0.0316702	0.156168	1.06423	0.968826	1.16902
Spontaneous abortion	Holdemanella	Inverse variance weighted	14	0.0375638	0.0353896	0.288491	-0.0317998	0.106927	1.03828	0.9687	1.11285
Spontaneous abortion	Holdemanella	Simple mode	14	0.0846231	0.0816174	0.318718	-0.075347	0.244593	1.08831	0.927422	1.2771
Spontaneous abortion	Holdemanella	Weighted mode	14	0.0876091	0.0714291	0.241756	-0.0523919	0.22761	1.09156	0.948957	1.2556
Spontaneous abortion	LachnospiraceaeNC2004group	MR Egger	10	-0.438874	0.174243	0.035879	-0.780391	-0.097357	0.644762	0.458227	0.907232
Spontaneous abortion	LachnospiraceaeNC2004group	Weighted median	10	-0.03414	0.0602886	0.571206	-0.152306	0.0840256	0.966436	0.858726	1.08766
Spontaneous abortion	LachnospiraceaeNC2004group	Inverse variance weighted	10	0.0344404	0.0543632	0.526391	-0.0721114	0.140992	1.03504	0.930427	1.15142
Spontaneous abortion	LachnospiraceaeNC2004group	Simple mode	10	-0.0734608	0.101551	0.487813	-0.2725	0.125578	0.929173	0.761473	1.1338
Spontaneous abortion	LachnospiraceaeNC2004group	Weighted mode	10	-0.0798646	0.0918101	0.406963	-0.259812	0.100083	0.923241	0.771196	1.10526
Spontaneous abortion	RuminococcaceaeUCG013	MR Egger	13	0.142645	0.164156	0.403429	-0.1791	0.464391	1.15332	0.836022	1.59105
Spontaneous abortion	RuminococcaceaeUCG013	Weighted median	13	-0.0332334	0.0815175	0.683505	-0.193008	0.126541	0.967313	0.824476	1.1349
Spontaneous abortion	RuminococcaceaeUCG013	Inverse variance weighted	13	-0.0277686	0.0563194	0.621973	-0.138155	0.0826175	0.972613	0.870964	1.08613
Spontaneous abortion	RuminococcaceaeUCG013	Simple mode	13	-0.135807	0.131293	0.321353	-0.393141	0.121527	0.873011	0.674933	1.12922
Spontaneous abortion	RuminococcaceaeUCG013	Weighted mode	13	-0.0765029	0.129469	0.565554	-0.330263	0.177257	0.92635	0.718735	1.19394
Spontaneous abortion	FamilyXIIIAD3011group	MR Egger	15	0.128144	0.256571	0.625808	-0.374734	0.631023	1.13672	0.687472	1.87953
Spontaneous abortion	FamilyXIIIAD3011group	Weighted median	15	-0.0448938	0.0688404	0.514309	-0.179821	0.0900334	0.956099	0.83542	1.09421
Spontaneous abortion	FamilyXIIIAD3011group	Inverse variance weighted	15	-0.0839148	0.0520168	0.106696	-0.185868	0.0180381	0.91951	0.830383	1.0182
Spontaneous abortion	FamilyXIIIAD3011group	Simple mode	15	-0.0584264	0.126117	0.650288	-0.305615	0.188762	0.943248	0.73667	1.20775
Spontaneous abortion	FamilyXIIIAD3011group	Weighted mode	15	-0.0445057	0.105467	0.679441	-0.25122	0.162209	0.95647	0.777851	1.17611
Spontaneous abortion	Eubacteriumbrachygroup	MR Egger	11	-0.0105963	0.118423	0.930661	-0.242706	0.221513	0.98946	0.784502	1.24796
Spontaneous abortion	Eubacteriumbrachygroup	Weighted median	11	0.00100067	0.0441575	0.98192	-0.0855481	0.0875494	1.001	0.918009	1.0915
Spontaneous abortion	Eubacteriumbrachygroup	Inverse variance weighted	11	0.041743	0.0326265	0.200749	-0.0222049	0.105691	1.04263	0.97804	1.11148
Spontaneous abortion	Eubacteriumbrachygroup	Simple mode	11	-0.0284951	0.0716436	0.699184	-0.168916	0.111926	0.971907	0.844579	1.11843
Spontaneous abortion	Eubacteriumbrachygroup	Weighted mode	11	-0.0248623	0.0676754	0.720995	-0.157506	0.107782	0.975444	0.854272	1.1138
Spontaneous abortion	Butyricicoccus	MR Egger	9	-0.00904635	0.198441	0.964913	-0.39799	0.379897	0.990994	0.671669	1.46213
Spontaneous abortion	Butyricicoccus	Weighted median	9	-0.0519332	0.0903835	0.56557	-0.229085	0.125218	0.949392	0.795261	1.1334
Spontaneous abortion	Butyricicoccus	Inverse variance weighted	9	-0.0241054	0.092508	0.794419	-0.205421	0.15721	0.976183	0.814304	1.17024
Spontaneous abortion	Butyricicoccus	Simple mode	9	-0.0578658	0.126528	0.659593	-0.30586	0.190129	0.943777	0.73649	1.20941
Spontaneous abortion	Butyricicoccus	Weighted mode	9	-0.0682425	0.111526	0.557591	-0.286833	0.150348	0.934034	0.750637	1.16224
Spontaneous abortion	Alistipes	MR Egger	14	0.488278	0.415967	0.263232	-0.327018	1.30357	1.62951	0.721071	3.68243
Spontaneous abortion	Alistipes	Weighted median	14	-0.0114068	0.0907252	0.899946	-0.189228	0.166415	0.988658	0.827598	1.18106
Spontaneous abortion	Alistipes	Inverse variance weighted	14	0.0539574	0.0838707	0.520003	-0.110429	0.218344	1.05544	0.89545	1.24401
Spontaneous abortion	Alistipes	Simple mode	14	-0.0639414	0.147835	0.672452	-0.353697	0.225814	0.93806	0.702088	1.25334
Spontaneous abortion	Alistipes	Weighted mode	14	-0.0924144	0.147478	0.541748	-0.38147	0.196642	0.911727	0.682857	1.21731
Spontaneous abortion	Lactococcus	MR Egger	11	0.0737073	0.160476	0.656908	-0.240826	0.38824	1.07649	0.785979	1.47438
Spontaneous abortion	Lactococcus	Weighted median	11	-0.0462005	0.042911	0.281632	-0.130306	0.0379049	0.95485	0.877827	1.03863
Spontaneous abortion	Lactococcus	Inverse variance weighted	11	-0.0790963	0.0321304	0.0138269	-0.142072	-0.0161207	0.923951	0.867559	0.984009
Spontaneous abortion	Lactococcus	Simple mode	11	-0.0342144	0.0668647	0.619973	-0.165269	0.0968404	0.966364	0.847666	1.10168
Spontaneous abortion	Lactococcus	Weighted mode	11	-0.0333688	0.0635653	0.611056	-0.157957	0.0912193	0.967182	0.853887	1.09551
Spontaneous abortion	Ruminiclostridium5	MR Egger	14	-0.0350181	0.159524	0.829938	-0.347686	0.277649	0.965588	0.706321	1.32002
Spontaneous abortion	Ruminiclostridium5	Weighted median	14	-0.0229315	0.078813	0.771081	-0.177405	0.131542	0.977329	0.837441	1.14059
Spontaneous abortion	Ruminiclostridium5	Inverse variance weighted	14	-0.0287652	0.0613852	0.639354	-0.14908	0.0915498	0.971645	0.8615	1.09587
Spontaneous abortion	Ruminiclostridium5	Simple mode	14	0.0623503	0.113203	0.591122	-0.159527	0.284228	1.06434	0.852547	1.32874
Spontaneous abortion	Ruminiclostridium5	Weighted mode	14	-0.00521287	0.0899137	0.954649	-0.181444	0.171018	0.994801	0.834065	1.18651
Spontaneous abortion	RuminococcaceaeUCG004	MR Egger	12	0.159528	0.337541	0.646632	-0.502053	0.821109	1.17296	0.605287	2.27302
Spontaneous abortion	RuminococcaceaeUCG004	Weighted median	12	-0.0181328	0.0697226	0.79481	-0.154789	0.118524	0.982031	0.856596	1.12583
Spontaneous abortion	RuminococcaceaeUCG004	Inverse variance weighted	12	-0.0546504	0.0574346	0.341338	-0.167222	0.0579214	0.946816	0.846012	1.05963
Spontaneous abortion	RuminococcaceaeUCG004	Simple mode	12	-0.178446	0.126301	0.18536	-0.425996	0.0691038	0.836569	0.653119	1.07155
Spontaneous abortion	RuminococcaceaeUCG004	Weighted mode	12	0.0826409	0.111644	0.474669	-0.13618	0.301462	1.08615	0.872685	1.35183
Spontaneous abortion	Turicibacter	MR Egger	13	-0.0445278	0.311326	0.888856	-0.654726	0.565671	0.956449	0.519584	1.76063
Spontaneous abortion	Turicibacter	Weighted median	13	0.0018741	0.0698642	0.978599	-0.13506	0.138808	1.00188	0.873664	1.1489
Spontaneous abortion	Turicibacter	Inverse variance weighted	13	0.0636665	0.0709006	0.369203	-0.0752987	0.202632	1.06574	0.927466	1.22462
Spontaneous abortion	Turicibacter	Simple mode	13	-0.0819358	0.120744	0.510271	-0.318593	0.154722	0.921331	0.727171	1.16733
Spontaneous abortion	Turicibacter	Weighted mode	13	-0.0880543	0.0968132	0.380977	-0.277808	0.1017	0.915711	0.757442	1.10705
Spontaneous abortion	Eubacteriumfissicatenagroup	MR Egger	9	0.0664161	0.188587	0.735069	-0.303214	0.436046	1.06867	0.738441	1.54658
Spontaneous abortion	Eubacteriumfissicatenagroup	Weighted median	9	0.0554202	0.0435454	0.203124	-0.0299286	0.140769	1.05698	0.970515	1.15116
Spontaneous abortion	Eubacteriumfissicatenagroup	Inverse variance weighted	9	0.0713263	0.0362989	0.0494179	0.000180357	0.142472	1.07393	1.00018	1.15312
Spontaneous abortion	Eubacteriumfissicatenagroup	Simple mode	9	0.0516296	0.0654281	0.452801	-0.0766096	0.179869	1.05299	0.926251	1.19706
Spontaneous abortion	Eubacteriumfissicatenagroup	Weighted mode	9	0.0513261	0.0677589	0.470482	-0.0814813	0.184133	1.05267	0.92175	1.20218
Spontaneous abortion	Odoribacter	MR Egger	8	0.105222	0.222959	0.653649	-0.331779	0.542222	1.11096	0.717646	1.71982
Spontaneous abortion	Odoribacter	Weighted median	8	0.08919	0.0895434	0.319225	-0.0863152	0.264695	1.09329	0.917305	1.30303
Spontaneous abortion	Odoribacter	Inverse variance weighted	8	0.0668238	0.0707848	0.345148	-0.0719144	0.205562	1.06911	0.930611	1.22822
Spontaneous abortion	Odoribacter	Simple mode	8	0.109539	0.127712	0.419449	-0.140776	0.359854	1.11576	0.868684	1.43312
Spontaneous abortion	Odoribacter	Weighted mode	8	0.0991097	0.1234	0.44829	-0.142754	0.340973	1.10419	0.866968	1.40632
Spontaneous abortion	Coprococcus2	MR Egger	9	0.114953	0.49135	0.821717	-0.848093	1.078	1.12182	0.428231	2.93879
Spontaneous abortion	Coprococcus2	Weighted median	9	0.00456219	0.0846968	0.957043	-0.161444	0.170568	1.00457	0.850915	1.18598
Spontaneous abortion	Coprococcus2	Inverse variance weighted	9	0.0504592	0.0874306	0.563849	-0.120905	0.221823	1.05175	0.886118	1.24835
Spontaneous abortion	Coprococcus2	Simple mode	9	-0.0293215	0.131031	0.828541	-0.286142	0.227499	0.971104	0.751156	1.25546
Spontaneous abortion	Coprococcus2	Weighted mode	9	-0.0433483	0.128745	0.745006	-0.295688	0.208992	0.957578	0.744019	1.23243
Spontaneous abortion	Eubacteriumrectalegroup	MR Egger	11	-0.0604667	0.202145	0.771636	-0.456671	0.335737	0.941325	0.633389	1.39897
Spontaneous abortion	Eubacteriumrectalegroup	Weighted median	11	0.0480654	0.0866427	0.579063	-0.121754	0.217885	1.04924	0.885366	1.24344
Spontaneous abortion	Eubacteriumrectalegroup	Inverse variance weighted	11	-0.00845778	0.0700829	0.903943	-0.14582	0.128905	0.991578	0.864313	1.13758
Spontaneous abortion	Eubacteriumrectalegroup	Simple mode	11	0.160922	0.150545	0.310226	-0.134147	0.455991	1.17459	0.874461	1.57774
Spontaneous abortion	Eubacteriumrectalegroup	Weighted mode	11	0.119406	0.132431	0.388442	-0.140158	0.37897	1.12683	0.869221	1.46078
Spontaneous abortion	Prevotella9	MR Egger	17	-0.0219654	0.104195	0.835873	-0.226189	0.182258	0.978274	0.797568	1.19992
Spontaneous abortion	Prevotella9	Weighted median	17	-0.0322586	0.0534015	0.545792	-0.136926	0.0724083	0.968256	0.872035	1.07509
Spontaneous abortion	Prevotella9	Inverse variance weighted	17	-0.0359853	0.037488	0.337098	-0.109462	0.0374912	0.964654	0.896316	1.0382
Spontaneous abortion	Prevotella9	Simple mode	17	-0.0319052	0.108519	0.772533	-0.244602	0.180791	0.968598	0.783016	1.19817
Spontaneous abortion	Prevotella9	Weighted mode	17	-0.0625413	0.113567	0.589448	-0.285133	0.16005	0.939374	0.751914	1.17357
Spontaneous abortion	Anaerotruncus	MR Egger	14	0.0458663	0.17037	0.792336	-0.288059	0.379791	1.04693	0.749718	1.46198
Spontaneous abortion	Anaerotruncus	Weighted median	14	0.00947985	0.0755195	0.900105	-0.138538	0.157498	1.00952	0.87063	1.17058
Spontaneous abortion	Anaerotruncus	Inverse variance weighted	14	-0.02458	0.0568236	0.665329	-0.135954	0.0867943	0.97572	0.872882	1.09067
Spontaneous abortion	Anaerotruncus	Simple mode	14	0.0230767	0.110956	0.838468	-0.194398	0.240551	1.02334	0.82333	1.27195
Spontaneous abortion	Anaerotruncus	Weighted mode	14	0.013888	0.110626	0.902017	-0.20294	0.230716	1.01398	0.816327	1.2595
Spontaneous abortion	Dialister	MR Egger	12	-0.157578	0.225106	0.499877	-0.598787	0.28363	0.85421	0.549478	1.32794
Spontaneous abortion	Dialister	Weighted median	12	-0.0555635	0.070119	0.428118	-0.192997	0.0818698	0.945952	0.824485	1.08531
Spontaneous abortion	Dialister	Inverse variance weighted	12	-0.0718824	0.0529373	0.174502	-0.175639	0.0318746	0.93064	0.83892	1.03239
Spontaneous abortion	Dialister	Simple mode	12	-0.124257	0.116687	0.309748	-0.352963	0.104449	0.883153	0.702603	1.1101
Spontaneous abortion	Dialister	Weighted mode	12	-0.0515829	0.109901	0.647981	-0.266989	0.163824	0.949725	0.765681	1.17801
Spontaneous abortion	Roseburia	MR Egger	16	0.241147	0.156931	0.146668	-0.0664367	0.548731	1.27271	0.935722	1.73106
Spontaneous abortion	Roseburia	Weighted median	16	-0.0238355	0.0780577	0.760093	-0.176829	0.129157	0.976446	0.837923	1.13787
Spontaneous abortion	Roseburia	Inverse variance weighted	16	-0.0484424	0.0578446	0.402335	-0.161818	0.064933	0.952712	0.850596	1.06709
Spontaneous abortion	Roseburia	Simple mode	16	-0.0793549	0.138845	0.576102	-0.351492	0.192782	0.923712	0.703638	1.21262
Spontaneous abortion	Roseburia	Weighted mode	16	-0.0400681	0.125703	0.754311	-0.286446	0.20631	0.960724	0.750927	1.22913
Spontaneous abortion	Coprobacter	MR Egger	14	0.184377	0.116603	0.139808	-0.0441643	0.412918	1.20247	0.956797	1.51122
Spontaneous abortion	Coprobacter	Weighted median	14	0.0565	0.0469561	0.228879	-0.0355339	0.148534	1.05813	0.96509	1.16013
Spontaneous abortion	Coprobacter	Inverse variance weighted	14	0.052824	0.0359214	0.141414	-0.0175819	0.12323	1.05424	0.982572	1.13114
Spontaneous abortion	Coprobacter	Simple mode	14	0.0396454	0.084979	0.648556	-0.126913	0.206204	1.04044	0.88081	1.229
Spontaneous abortion	Coprobacter	Weighted mode	14	0.0383228	0.0828382	0.651283	-0.12404	0.200686	1.03907	0.883345	1.22224
Spontaneous abortion	Ruminococcusgnavusgroup	MR Egger	11	0.246836	0.281589	0.403503	-0.305079	0.798752	1.27997	0.737065	2.22276
Spontaneous abortion	Ruminococcusgnavusgroup	Weighted median	11	-0.0339354	0.057787	0.557036	-0.147198	0.0793271	0.966634	0.863123	1.08256
Spontaneous abortion	Ruminococcusgnavusgroup	Inverse variance weighted	11	-0.00499036	0.058331	0.931822	-0.119319	0.109338	0.995022	0.887525	1.11554
Spontaneous abortion	Ruminococcusgnavusgroup	Simple mode	11	0.0012795	0.0954102	0.989564	-0.185725	0.188284	1.00128	0.830502	1.20718
Spontaneous abortion	Ruminococcusgnavusgroup	Weighted mode	11	0.00397562	0.0889025	0.965212	-0.170273	0.178225	1.00398	0.843434	1.19509
Spontaneous abortion	Lactobacillus	MR Egger	8	0.107915	0.115631	0.386697	-0.118721	0.334551	1.11395	0.888055	1.39731
Spontaneous abortion	Lactobacillus	Weighted median	8	0.0509111	0.0589361	0.387678	-0.0646037	0.166426	1.05223	0.937439	1.18108
Spontaneous abortion	Lactobacillus	Inverse variance weighted	8	0.0401206	0.0430768	0.35166	-0.0443098	0.124551	1.04094	0.956658	1.13264
Spontaneous abortion	Lactobacillus	Simple mode	8	0.11873	0.0940242	0.247112	-0.0655574	0.303018	1.12607	0.936545	1.35394
Spontaneous abortion	Lactobacillus	Weighted mode	8	0.0667099	0.0725431	0.388377	-0.0754746	0.208894	1.06899	0.927303	1.23231
Spontaneous abortion	Desulfovibrio	MR Egger	10	-0.00175015	0.214771	0.993698	-0.422702	0.419202	0.998251	0.655274	1.52075
Spontaneous abortion	Desulfovibrio	Weighted median	10	-0.04821	0.0734619	0.511657	-0.192195	0.0957752	0.952934	0.825146	1.10051
Spontaneous abortion	Desulfovibrio	Inverse variance weighted	10	0.0284529	0.0685267	0.677989	-0.105859	0.162765	1.02886	0.899551	1.17676
Spontaneous abortion	Desulfovibrio	Simple mode	10	-0.0914572	0.111782	0.434384	-0.31055	0.127636	0.9126	0.733044	1.13614
Spontaneous abortion	Desulfovibrio	Weighted mode	10	-0.0755008	0.105961	0.494193	-0.283185	0.132184	0.927279	0.75338	1.14132
Spontaneous abortion	Bifidobacterium	MR Egger	14	-0.0636113	0.120519	0.607252	-0.299828	0.172606	0.93837	0.740945	1.1884
Spontaneous abortion	Bifidobacterium	Weighted median	14	-0.10026	0.0628064	0.110415	-0.22336	0.0228407	0.904602	0.799827	1.0231
Spontaneous abortion	Bifidobacterium	Inverse variance weighted	14	-0.0692203	0.046278	0.134719	-0.159925	0.0214846	0.933121	0.852207	1.02172
Spontaneous abortion	Bifidobacterium	Simple mode	14	-0.0972338	0.104547	0.369296	-0.302147	0.107679	0.907344	0.73923	1.11369
Spontaneous abortion	Bifidobacterium	Weighted mode	14	-0.120148	0.0871203	0.191128	-0.290904	0.0506079	0.886789	0.747588	1.05191
Spontaneous abortion	Senegalimassilia	MR Egger	6	0.357293	0.417596	0.440446	-0.461195	1.17578	1.42945	0.63053	3.24067
Spontaneous abortion	Senegalimassilia	Weighted median	6	-0.0340562	0.0911067	0.708549	-0.212625	0.144513	0.966517	0.808459	1.15548
Spontaneous abortion	Senegalimassilia	Inverse variance weighted	6	-0.0615221	0.0988094	0.533525	-0.255189	0.132144	0.940332	0.77477	1.14127
Spontaneous abortion	Senegalimassilia	Simple mode	6	0.0933258	0.19271	0.648653	-0.284385	0.471037	1.09782	0.752477	1.60165
Spontaneous abortion	Senegalimassilia	Weighted mode	6	0.104915	0.148959	0.512673	-0.187044	0.396875	1.11062	0.829407	1.48717
Spontaneous abortion	Adlercreutzia	MR Egger	12	0.0752591	0.222796	0.742503	-0.361421	0.511939	1.07816	0.696685	1.66852
Spontaneous abortion	Adlercreutzia	Weighted median	12	0.0596729	0.0585588	0.308191	-0.0551024	0.174448	1.06149	0.946388	1.19059
Spontaneous abortion	Adlercreutzia	Inverse variance weighted	12	0.0282965	0.0442854	0.522851	-0.0585029	0.115096	1.0287	0.943176	1.12198
Spontaneous abortion	Adlercreutzia	Simple mode	12	0.064091	0.102687	0.545262	-0.137175	0.265357	1.06619	0.871817	1.3039
Spontaneous abortion	Adlercreutzia	Weighted mode	12	0.0688545	0.100868	0.508966	-0.128846	0.266555	1.07128	0.879109	1.30546
Spontaneous abortion	Ruminococcusgauvreauiigroup	MR Egger	13	-0.287796	0.328757	0.400065	-0.932161	0.356568	0.749914	0.393702	1.42842
Spontaneous abortion	Ruminococcusgauvreauiigroup	Weighted median	13	0.0268516	0.0774789	0.728917	-0.125007	0.17871	1.02722	0.882491	1.19567
Spontaneous abortion	Ruminococcusgauvreauiigroup	Inverse variance weighted	13	-0.0191934	0.0751303	0.798361	-0.166449	0.128062	0.98099	0.846666	1.13662
Spontaneous abortion	Ruminococcusgauvreauiigroup	Simple mode	13	0.036598	0.125643	0.775807	-0.209662	0.282858	1.03728	0.810858	1.32692
Spontaneous abortion	Ruminococcusgauvreauiigroup	Weighted mode	13	0.022519	0.128511	0.863821	-0.229363	0.274401	1.02277	0.79504	1.31574
Spontaneous abortion	Victivallis	MR Egger	12	-0.199929	0.18893	0.314849	-0.570233	0.170374	0.818789	0.565394	1.18575
Spontaneous abortion	Victivallis	Weighted median	12	0.0155499	0.0368533	0.673068	-0.0566826	0.0877824	1.01567	0.944894	1.09175
Spontaneous abortion	Victivallis	Inverse variance weighted	12	0.0217881	0.0285766	0.445794	-0.034222	0.0777983	1.02203	0.966357	1.0809
Spontaneous abortion	Victivallis	Simple mode	12	0.00973225	0.0591463	0.872287	-0.106195	0.125659	1.00978	0.89925	1.1339
Spontaneous abortion	Victivallis	Weighted mode	12	0.0148156	0.0589346	0.806147	-0.100696	0.130327	1.01493	0.904208	1.1392
Spontaneous abortion	Coprococcus1	MR Egger	14	0.0511158	0.146225	0.73272	-0.235485	0.337716	1.05244	0.790188	1.40174
Spontaneous abortion	Coprococcus1	Weighted median	14	-0.0092992	0.0746877	0.900913	-0.155687	0.137089	0.990744	0.855827	1.14693
Spontaneous abortion	Coprococcus1	Inverse variance weighted	14	0.0159339	0.0542266	0.768881	-0.0903503	0.122218	1.01606	0.913611	1.13
Spontaneous abortion	Coprococcus1	Simple mode	14	-0.0837385	0.130901	0.533474	-0.340305	0.172827	0.919672	0.711554	1.18866
Spontaneous abortion	Coprococcus1	Weighted mode	14	-0.0280919	0.117827	0.815274	-0.259032	0.202848	0.972299	0.771798	1.22489
Spontaneous abortion	Eubacteriumoxidoreducensgroup	MR Egger	6	0.0742545	0.196057	0.724127	-0.310018	0.458527	1.07708	0.733434	1.58174
Spontaneous abortion	Eubacteriumoxidoreducensgroup	Weighted median	6	-0.0192805	0.0582313	0.740567	-0.133414	0.0948528	0.980904	0.875103	1.0995
Spontaneous abortion	Eubacteriumoxidoreducensgroup	Inverse variance weighted	6	-0.0313644	0.0496154	0.527288	-0.128611	0.0658818	0.969122	0.879316	1.0681
Spontaneous abortion	Eubacteriumoxidoreducensgroup	Simple mode	6	0.000156059	0.084383	0.998596	-0.165235	0.165547	1.00016	0.847695	1.18004
Spontaneous abortion	Eubacteriumoxidoreducensgroup	Weighted mode	6	-0.00236972	0.0817456	0.977995	-0.162591	0.157852	0.997633	0.849939	1.17099
Spontaneous abortion	Fusicatenibacter	MR Egger	18	-0.0478007	0.194687	0.809171	-0.429387	0.333785	0.953324	0.650908	1.39624
Spontaneous abortion	Fusicatenibacter	Weighted median	18	-0.0118556	0.0735733	0.871983	-0.156059	0.132348	0.988214	0.855508	1.14151
Spontaneous abortion	Fusicatenibacter	Inverse variance weighted	18	0.0224949	0.0521015	0.665923	-0.0796242	0.124614	1.02275	0.923463	1.13271
Spontaneous abortion	Fusicatenibacter	Simple mode	18	-0.0112521	0.126541	0.930184	-0.259273	0.236768	0.988811	0.771613	1.26715
Spontaneous abortion	Fusicatenibacter	Weighted mode	18	-0.0136173	0.113171	0.905636	-0.235433	0.208199	0.986475	0.790228	1.23146
Spontaneous abortion	Parabacteroides	MR Egger	8	0.311219	0.281099	0.31063	-0.239736	0.862174	1.36509	0.786836	2.3683
Spontaneous abortion	Parabacteroides	Weighted median	8	-0.0292665	0.0920405	0.750505	-0.209666	0.151133	0.971158	0.810855	1.16315
Spontaneous abortion	Parabacteroides	Inverse variance weighted	8	-0.0515611	0.0746361	0.489671	-0.197848	0.0947258	0.949746	0.820495	1.09936
Spontaneous abortion	Parabacteroides	Simple mode	8	-0.0151383	0.150233	0.922562	-0.309595	0.279318	0.984976	0.733744	1.32223
Spontaneous abortion	Parabacteroides	Weighted mode	8	0.00193625	0.140997	0.989427	-0.274418	0.27829	1.00194	0.760014	1.32087
Spontaneous abortion	Alloprevotella	MR Egger	6	0.0902488	0.342825	0.805362	-0.581687	0.762185	1.09445	0.558954	2.14295
Spontaneous abortion	Alloprevotella	Weighted median	6	-0.0529957	0.0474639	0.264188	-0.146025	0.0400336	0.948384	0.864136	1.04085
Spontaneous abortion	Alloprevotella	Inverse variance weighted	6	-0.0485005	0.0382952	0.205337	-0.123559	0.026558	0.952657	0.883769	1.02691
Spontaneous abortion	Alloprevotella	Simple mode	6	-0.0808767	0.0680237	0.287842	-0.214203	0.0524496	0.922307	0.807184	1.05385
Spontaneous abortion	Alloprevotella	Weighted mode	6	-0.0758267	0.0700405	0.328405	-0.213106	0.0614527	0.926977	0.80807	1.06338
Spontaneous abortion	Bilophila	MR Egger	15	0.0863785	0.225354	0.707692	-0.355316	0.528073	1.09022	0.700952	1.69566
Spontaneous abortion	Bilophila	Weighted median	15	0.0510367	0.0708267	0.471164	-0.0877835	0.189857	1.05236	0.915959	1.20908
Spontaneous abortion	Bilophila	Inverse variance weighted	15	-0.0108076	0.0524854	0.836856	-0.113679	0.0920637	0.989251	0.892544	1.09643
Spontaneous abortion	Bilophila	Simple mode	15	0.0420232	0.117304	0.725506	-0.187892	0.271938	1.04292	0.828704	1.31251
Spontaneous abortion	Bilophila	Weighted mode	15	0.0524865	0.109927	0.640399	-0.162971	0.267944	1.05389	0.849616	1.30727
Spontaneous abortion	RuminococcaceaeUCG005	MR Egger	17	-0.0355453	0.127532	0.784268	-0.285508	0.214417	0.965079	0.751632	1.23914
Spontaneous abortion	RuminococcaceaeUCG005	Weighted median	17	-0.0568359	0.0614214	0.354788	-0.177222	0.0635502	0.944749	0.837594	1.06561
Spontaneous abortion	RuminococcaceaeUCG005	Inverse variance weighted	17	-0.0498981	0.0461017	0.279098	-0.140257	0.0404612	0.951326	0.869134	1.04129
Spontaneous abortion	RuminococcaceaeUCG005	Simple mode	17	-0.0710787	0.0983586	0.480327	-0.263862	0.121704	0.931389	0.76808	1.12942
Spontaneous abortion	RuminococcaceaeUCG005	Weighted mode	17	-0.0665457	0.0875861	0.458438	-0.238215	0.105123	0.93562	0.788034	1.11085
Spontaneous abortion	Butyricimonas	MR Egger	16	-0.0198794	0.175319	0.911332	-0.363505	0.323747	0.980317	0.695235	1.3823
Spontaneous abortion	Butyricimonas	Weighted median	16	-0.00921209	0.0635815	0.884801	-0.133832	0.115408	0.99083	0.874737	1.12233
Spontaneous abortion	Butyricimonas	Inverse variance weighted	16	-0.0359113	0.0449637	0.42448	-0.12404	0.0522175	0.964726	0.883344	1.0536
Spontaneous abortion	Butyricimonas	Simple mode	16	0.0186414	0.100757	0.855697	-0.178842	0.216125	1.01882	0.836238	1.24126
Spontaneous abortion	Butyricimonas	Weighted mode	16	0.0211862	0.10308	0.83992	-0.180851	0.223224	1.02141	0.83456	1.2501
Spontaneous abortion	Romboutsia	MR Egger	14	0.0378079	0.146085	0.80017	-0.248519	0.324135	1.03853	0.779955	1.38283
Spontaneous abortion	Romboutsia	Weighted median	14	-0.0364042	0.0694746	0.600283	-0.172574	0.099766	0.96425	0.841496	1.10491
Spontaneous abortion	Romboutsia	Inverse variance weighted	14	-0.0661834	0.0512352	0.196441	-0.166604	0.0342376	0.935959	0.846534	1.03483
Spontaneous abortion	Romboutsia	Simple mode	14	0.0178702	0.121504	0.88533	-0.220279	0.256019	1.01803	0.802295	1.29178
Spontaneous abortion	Romboutsia	Weighted mode	14	-0.00493936	0.117727	0.967171	-0.235684	0.225806	0.995073	0.79003	1.25333
Spontaneous abortion	LachnospiraceaeUCG010	MR Egger	12	-0.543309	0.215877	0.0305567	-0.966428	-0.120191	0.580823	0.38044	0.886751
Spontaneous abortion	LachnospiraceaeUCG010	Weighted median	12	-0.0673354	0.0868744	0.438287	-0.237609	0.102938	0.934882	0.788511	1.10842
Spontaneous abortion	LachnospiraceaeUCG010	Inverse variance weighted	12	-0.110048	0.0789013	0.16309	-0.264694	0.0445986	0.895791	0.76744	1.04561
Spontaneous abortion	LachnospiraceaeUCG010	Simple mode	12	-0.06728	0.144273	0.650072	-0.350055	0.215495	0.934933	0.70465	1.24048
Spontaneous abortion	LachnospiraceaeUCG010	Weighted mode	12	-0.0712125	0.125191	0.580898	-0.316586	0.174161	0.931264	0.728632	1.19025
Spontaneous abortion	Gordonibacter	MR Egger	13	0.0939749	0.109385	0.408607	-0.12042	0.30837	1.09853	0.886548	1.3612
Spontaneous abortion	Gordonibacter	Weighted median	13	-0.00261914	0.0359184	0.94187	-0.0730192	0.067781	0.997384	0.929583	1.07013
Spontaneous abortion	Gordonibacter	Inverse variance weighted	13	0.0140596	0.0278745	0.613989	-0.0405744	0.0686936	1.01416	0.960238	1.07111
Spontaneous abortion	Gordonibacter	Simple mode	13	9.09614e-05	0.0598421	0.998812	-0.1172	0.117382	1.00009	0.889408	1.12455
Spontaneous abortion	Gordonibacter	Weighted mode	13	-0.000865791	0.058216	0.988379	-0.114969	0.113238	0.999135	0.891394	1.1199
Spontaneous abortion	Eubacteriumcoprostanoligenesgroup	MR Egger	14	-0.181424	0.275918	0.523252	-0.722223	0.359374	0.834081	0.485671	1.43243
Spontaneous abortion	Eubacteriumcoprostanoligenesgroup	Weighted median	14	-0.0118329	0.0891943	0.894459	-0.186654	0.162988	0.988237	0.829731	1.17702
Spontaneous abortion	Eubacteriumcoprostanoligenesgroup	Inverse variance weighted	14	-0.0468536	0.0679293	0.490357	-0.179995	0.0862878	0.954227	0.835274	1.09012
Spontaneous abortion	Eubacteriumcoprostanoligenesgroup	Simple mode	14	0.00232122	0.144516	0.987429	-0.280929	0.285572	1.00232	0.755082	1.33052
Spontaneous abortion	Eubacteriumcoprostanoligenesgroup	Weighted mode	14	0.0113214	0.130558	0.932219	-0.244572	0.267214	1.01139	0.78304	1.30632
Spontaneous abortion	Subdoligranulum	MR Egger	13	-0.0120432	0.17984	0.94781	-0.364531	0.340444	0.988029	0.694523	1.40557
Spontaneous abortion	Subdoligranulum	Weighted median	13	-0.0480066	0.080853	0.552678	-0.206478	0.110465	0.953127	0.813444	1.1168
Spontaneous abortion	Subdoligranulum	Inverse variance weighted	13	0.0538253	0.0641005	0.401076	-0.0718117	0.179462	1.0553	0.930706	1.19657
Spontaneous abortion	Subdoligranulum	Simple mode	13	-0.0858295	0.129247	0.5192	-0.339154	0.167495	0.917751	0.712372	1.18234
Spontaneous abortion	Subdoligranulum	Weighted mode	13	-0.0680635	0.116953	0.571357	-0.297292	0.161165	0.934201	0.742827	1.17488
Spontaneous abortion	Sutterella	MR Egger	12	0.0857864	0.289792	0.773266	-0.482207	0.65378	1.08957	0.617419	1.92279
Spontaneous abortion	Sutterella	Weighted median	12	-0.052814	0.0784822	0.500984	-0.206639	0.101011	0.948556	0.813313	1.10629
Spontaneous abortion	Sutterella	Inverse variance weighted	12	-0.0229956	0.0643779	0.720944	-0.149176	0.103185	0.977267	0.861417	1.1087
Spontaneous abortion	Sutterella	Simple mode	12	-0.176531	0.151839	0.269587	-0.474136	0.121074	0.838173	0.622423	1.12871
Spontaneous abortion	Sutterella	Weighted mode	12	-0.128994	0.139528	0.375062	-0.402468	0.144481	0.87898	0.668667	1.15544
Spontaneous abortion	Methanobrevibacter	MR Egger	8	0.109362	0.153561	0.503096	-0.191617	0.410341	1.11557	0.825623	1.50733
Spontaneous abortion	Methanobrevibacter	Weighted median	8	-0.00038127	0.0531293	0.994274	-0.104515	0.103752	0.999619	0.900762	1.10933
Spontaneous abortion	Methanobrevibacter	Inverse variance weighted	8	0.02417	0.0384414	0.529514	-0.0511752	0.0995151	1.02446	0.950112	1.10464
Spontaneous abortion	Methanobrevibacter	Simple mode	8	0.0110303	0.0813814	0.896002	-0.148477	0.170538	1.01109	0.86202	1.18594
Spontaneous abortion	Methanobrevibacter	Weighted mode	8	-0.00569368	0.0777124	0.943644	-0.15801	0.146623	0.994323	0.853841	1.15792
Spontaneous abortion	Marvinbryantia	MR Egger	10	0.138536	0.261346	0.610444	-0.373702	0.650775	1.14859	0.688182	1.91703
Spontaneous abortion	Marvinbryantia	Weighted median	10	0.101552	0.0832477	0.222512	-0.0616136	0.264717	1.10689	0.940246	1.30306
Spontaneous abortion	Marvinbryantia	Inverse variance weighted	10	-0.000626731	0.064037	0.992191	-0.126139	0.124886	0.999373	0.881492	1.13302
Spontaneous abortion	Marvinbryantia	Simple mode	10	-0.219855	0.149627	0.175804	-0.513124	0.0734135	0.802635	0.598622	1.07618
Spontaneous abortion	Marvinbryantia	Weighted mode	10	0.121966	0.128725	0.368132	-0.130335	0.374268	1.12972	0.877801	1.45393
Spontaneous abortion	Intestinimonas	MR Egger	18	0.266255	0.147731	0.0903676	-0.0232977	0.555807	1.30507	0.976972	1.74335
Spontaneous abortion	Intestinimonas	Weighted median	18	0.0666459	0.0628687	0.289108	-0.0565768	0.189869	1.06892	0.944994	1.20909
Spontaneous abortion	Intestinimonas	Inverse variance weighted	18	0.0499321	0.0560565	0.373065	-0.0599386	0.159803	1.0512	0.941822	1.17328
Spontaneous abortion	Intestinimonas	Simple mode	18	0.0540392	0.113096	0.638867	-0.167629	0.275708	1.05553	0.845667	1.31746
Spontaneous abortion	Intestinimonas	Weighted mode	18	0.0881504	0.0958342	0.370535	-0.0996847	0.275985	1.09215	0.905123	1.31783
Spontaneous abortion	Ruminococcus2	MR Egger	15	0.0904136	0.112098	0.434427	-0.129298	0.310125	1.09463	0.878712	1.3636
Spontaneous abortion	Ruminococcus2	Weighted median	15	-0.00200514	0.0637132	0.974894	-0.126883	0.122873	0.997997	0.880837	1.13074
Spontaneous abortion	Ruminococcus2	Inverse variance weighted	15	-0.00397982	0.0464023	0.931651	-0.0949283	0.0869687	0.996028	0.909438	1.09086
Spontaneous abortion	Ruminococcus2	Simple mode	15	0.117734	0.129342	0.378092	-0.135776	0.371244	1.12495	0.873039	1.44954
Spontaneous abortion	Ruminococcus2	Weighted mode	15	0.112916	0.103912	0.295546	-0.0907509	0.316583	1.11954	0.913245	1.37243
Spontaneous abortion	Collinsella	MR Egger	11	-0.164183	0.36857	0.666509	-0.886581	0.558215	0.848586	0.412062	1.74755
Spontaneous abortion	Collinsella	Weighted median	11	0.0187092	0.0978761	0.848407	-0.173128	0.210546	1.01889	0.84103	1.23435
Spontaneous abortion	Collinsella	Inverse variance weighted	11	0.0607842	0.0897597	0.498287	-0.115145	0.236713	1.06267	0.891237	1.26708
Spontaneous abortion	Collinsella	Simple mode	11	0.0405996	0.161786	0.806937	-0.276501	0.3577	1.04144	0.758433	1.43004
Spontaneous abortion	Collinsella	Weighted mode	11	0.0367337	0.161612	0.824773	-0.280025	0.353493	1.03742	0.755764	1.42403
Spontaneous abortion	Streptococcus	MR Egger	17	-0.0219282	0.251034	0.931547	-0.513954	0.470098	0.97831	0.598126	1.60015
Spontaneous abortion	Streptococcus	Weighted median	17	-0.07165	0.0814488	0.379025	-0.23129	0.0879896	0.930857	0.79351	1.09198
Spontaneous abortion	Streptococcus	Inverse variance weighted	17	-0.0316782	0.0626163	0.612919	-0.154406	0.0910496	0.968818	0.856924	1.09532
Spontaneous abortion	Streptococcus	Simple mode	17	-0.21405	0.159581	0.198544	-0.526828	0.0987279	0.807308	0.590475	1.10377
Spontaneous abortion	Streptococcus	Weighted mode	17	-0.176186	0.142406	0.233861	-0.455301	0.10293	0.838462	0.634257	1.10841
Spontaneous abortion	Tyzzerella3	MR Egger	14	0.190455	0.189547	0.334828	-0.181057	0.561967	1.2098	0.834388	1.75412
Spontaneous abortion	Tyzzerella3	Weighted median	14	0.0158768	0.0441082	0.718884	-0.0705754	0.102329	1.016	0.931858	1.10775
Spontaneous abortion	Tyzzerella3	Inverse variance weighted	14	0.0168965	0.0324965	0.6031	-0.0467967	0.0805896	1.01704	0.954281	1.08393
Spontaneous abortion	Tyzzerella3	Simple mode	14	-0.0300027	0.0814817	0.71864	-0.189707	0.129701	0.970443	0.827202	1.13849
Spontaneous abortion	Tyzzerella3	Weighted mode	14	0.0028663	0.0807105	0.97221	-0.155326	0.161059	1.00287	0.856136	1.17475
Spontaneous abortion	Ruminiclostridium6	MR Egger	17	0.0445234	0.122043	0.720341	-0.194682	0.283728	1.04553	0.823097	1.32807
Spontaneous abortion	Ruminiclostridium6	Weighted median	17	0.0278902	0.0620668	0.653173	-0.0937607	0.149541	1.02828	0.910501	1.1613
Spontaneous abortion	Ruminiclostridium6	Inverse variance weighted	17	0.0260438	0.046456	0.575062	-0.06501	0.117098	1.02639	0.937058	1.12423
Spontaneous abortion	Ruminiclostridium6	Simple mode	17	0.0513362	0.0996518	0.613488	-0.143981	0.246654	1.05268	0.865904	1.27974
Spontaneous abortion	Ruminiclostridium6	Weighted mode	17	0.0562372	0.0941149	0.558512	-0.128228	0.240702	1.05785	0.879653	1.27214
Spontaneous abortion	Eubacteriumruminantiumgroup	MR Egger	19	0.205715	0.103362	0.0628943	0.00312537	0.408305	1.2284	1.00313	1.50427
Spontaneous abortion	Eubacteriumruminantiumgroup	Weighted median	19	0.0316207	0.0444784	0.477132	-0.0555569	0.118798	1.03213	0.945958	1.12614
Spontaneous abortion	Eubacteriumruminantiumgroup	Inverse variance weighted	19	0.00454225	0.0321615	0.887686	-0.0584942	0.0675787	1.00455	0.943184	1.06991
Spontaneous abortion	Eubacteriumruminantiumgroup	Simple mode	19	0.0590241	0.081081	0.475999	-0.0998946	0.217943	1.0608	0.904933	1.24352
Spontaneous abortion	Eubacteriumruminantiumgroup	Weighted mode	19	0.0627542	0.0814782	0.451174	-0.0969431	0.222452	1.06477	0.907608	1.24914
Spontaneous abortion	Terrisporobacter	MR Egger	5	0.0456693	0.190923	0.826359	-0.328541	0.419879	1.04673	0.719974	1.52178
Spontaneous abortion	Terrisporobacter	Weighted median	5	0.0627367	0.0766619	0.413154	-0.0875207	0.212994	1.06475	0.9162	1.23738
Spontaneous abortion	Terrisporobacter	Inverse variance weighted	5	0.0338799	0.0632353	0.592114	-0.0900613	0.157821	1.03446	0.913875	1.17096
Spontaneous abortion	Terrisporobacter	Simple mode	5	0.0784951	0.106859	0.503342	-0.130948	0.287938	1.08166	0.877263	1.33368
Spontaneous abortion	Terrisporobacter	Weighted mode	5	0.0784951	0.104518	0.494411	-0.126361	0.283351	1.08166	0.881297	1.32757
Spontaneous abortion	Howardella	MR Egger	11	-0.0852091	0.186431	0.658463	-0.450613	0.280195	0.91832	0.637237	1.32339
Spontaneous abortion	Howardella	Weighted median	11	-0.0208394	0.0416284	0.616648	-0.102431	0.0607522	0.979376	0.90264	1.06264
Spontaneous abortion	Howardella	Inverse variance weighted	11	-0.0236245	0.0424535	0.577884	-0.106833	0.0595844	0.976652	0.898675	1.0614
Spontaneous abortion	Howardella	Simple mode	11	-0.0254796	0.0542529	0.648683	-0.131815	0.0808561	0.974842	0.876503	1.08421
Spontaneous abortion	Howardella	Weighted mode	11	-0.0313344	0.0493664	0.539854	-0.128093	0.0654238	0.969151	0.879772	1.06761
Spontaneous abortion	Bacteroides	MR Egger	12	0.0101048	0.378037	0.979201	-0.730848	0.751058	1.01016	0.4815	2.11924
Spontaneous abortion	Bacteroides	Weighted median	12	0.0026345	0.0856582	0.975464	-0.165255	0.170524	1.00264	0.847677	1.18593
Spontaneous abortion	Bacteroides	Inverse variance weighted	12	0.0401353	0.0681112	0.555686	-0.0933626	0.173633	1.04095	0.910863	1.18962
Spontaneous abortion	Bacteroides	Simple mode	12	0.00406457	0.139309	0.977246	-0.268981	0.27711	1.00407	0.764158	1.31931
Spontaneous abortion	Bacteroides	Weighted mode	12	-0.00224764	0.122751	0.985719	-0.24284	0.238345	0.997755	0.784397	1.26915
Spontaneous abortion	LachnospiraceaeNK4A136group	MR Egger	15	-0.105376	0.095962	0.292084	-0.293461	0.0827098	0.899986	0.745678	1.08623
Spontaneous abortion	LachnospiraceaeNK4A136group	Weighted median	15	-0.015838	0.0692557	0.819111	-0.151579	0.119903	0.984287	0.85935	1.12739
Spontaneous abortion	LachnospiraceaeNK4A136group	Inverse variance weighted	15	-0.04881	0.0471097	0.300159	-0.141145	0.043525	0.952362	0.868363	1.04449
Spontaneous abortion	LachnospiraceaeNK4A136group	Simple mode	15	0.0915494	0.111749	0.426377	-0.127479	0.310578	1.09587	0.880312	1.36421
Spontaneous abortion	LachnospiraceaeNK4A136group	Weighted mode	15	-0.0193121	0.081203	0.815462	-0.17847	0.139846	0.980873	0.836549	1.1501
Spontaneous abortion	Eubacteriumeligensgroup	MR Egger	10	0.118434	0.154681	0.465862	-0.184741	0.42161	1.12573	0.831319	1.52441
Spontaneous abortion	Eubacteriumeligensgroup	Weighted median	10	0.0485736	0.0760933	0.523251	-0.100569	0.197716	1.04977	0.904322	1.21862
Spontaneous abortion	Eubacteriumeligensgroup	Inverse variance weighted	10	0.00910543	0.0563707	0.871678	-0.101381	0.119592	1.00915	0.903588	1.12704
Spontaneous abortion	Eubacteriumeligensgroup	Simple mode	10	0.0479059	0.129283	0.719543	-0.205488	0.3013	1.04907	0.814249	1.35162
Spontaneous abortion	Eubacteriumeligensgroup	Weighted mode	10	0.066266	0.111742	0.567763	-0.152747	0.285279	1.06851	0.858346	1.33013
Spontaneous abortion	Oscillibacter	MR Egger	16	-0.111407	0.138736	0.435387	-0.383329	0.160515	0.894574	0.681588	1.17412
Spontaneous abortion	Oscillibacter	Weighted median	16	-0.0640023	0.0531547	0.228561	-0.168186	0.040181	0.938003	0.845197	1.041
Spontaneous abortion	Oscillibacter	Inverse variance weighted	16	-0.0626192	0.0384402	0.103312	-0.137962	0.0127236	0.939301	0.871132	1.0128
Spontaneous abortion	Oscillibacter	Simple mode	16	-0.0895443	0.0988669	0.37941	-0.283323	0.104235	0.914348	0.753276	1.10986
Spontaneous abortion	Oscillibacter	Weighted mode	16	-0.119007	0.10347	0.268087	-0.321809	0.0837948	0.887801	0.724837	1.08741
Spontaneous abortion	Escherichia.Shigella	MR Egger	15	0.064443	0.146912	0.668117	-0.223505	0.352391	1.06656	0.799711	1.42246
Spontaneous abortion	Escherichia.Shigella	Weighted median	15	0.014458	0.0645867	0.82287	-0.112132	0.141048	1.01456	0.893926	1.15148
Spontaneous abortion	Escherichia.Shigella	Inverse variance weighted	15	-0.0261513	0.0477628	0.584019	-0.119766	0.0674638	0.974188	0.887128	1.06979
Spontaneous abortion	Escherichia.Shigella	Simple mode	15	0.046686	0.105048	0.663529	-0.159209	0.252581	1.04779	0.852818	1.28734
Spontaneous abortion	Escherichia.Shigella	Weighted mode	15	0.0562614	0.110113	0.617355	-0.159561	0.272084	1.05787	0.852518	1.3127
Spontaneous abortion	Ruminococcus1	MR Egger	13	0.109383	0.194306	0.584766	-0.271457	0.490224	1.11559	0.762268	1.63268
Spontaneous abortion	Ruminococcus1	Weighted median	13	-0.0463037	0.0821718	0.573095	-0.207361	0.114753	0.954752	0.812727	1.1216
Spontaneous abortion	Ruminococcus1	Inverse variance weighted	13	-0.00624555	0.0686549	0.927516	-0.140809	0.128318	0.993774	0.868655	1.13691
Spontaneous abortion	Ruminococcus1	Simple mode	13	-0.186406	0.151379	0.241766	-0.483108	0.110296	0.829937	0.616863	1.11661
Spontaneous abortion	Ruminococcus1	Weighted mode	13	-0.101112	0.134113	0.465426	-0.363973	0.161749	0.903832	0.69491	1.17556
Spontaneous abortion	LachnospiraceaeFCS020group	MR Egger	15	0.0413879	0.146624	0.782179	-0.245995	0.328771	1.04226	0.781926	1.38926
Spontaneous abortion	LachnospiraceaeFCS020group	Weighted median	15	0.0187288	0.0675884	0.781702	-0.113744	0.151202	1.01891	0.892486	1.16323
Spontaneous abortion	LachnospiraceaeFCS020group	Inverse variance weighted	15	0.0187691	0.0533086	0.724775	-0.0857157	0.123254	1.01895	0.917855	1.13117
Spontaneous abortion	LachnospiraceaeFCS020group	Simple mode	15	0.03193	0.114735	0.784854	-0.19295	0.25681	1.03245	0.824523	1.2928
Spontaneous abortion	LachnospiraceaeFCS020group	Weighted mode	15	0.0134997	0.109621	0.90374	-0.201358	0.228357	1.01359	0.81762	1.25653
Spontaneous abortion	Eubacteriumventriosumgroup	MR Egger	15	-0.101444	0.25884	0.701467	-0.608771	0.405882	0.903531	0.544019	1.50063
Spontaneous abortion	Eubacteriumventriosumgroup	Weighted median	15	-0.0416349	0.0724695	0.565619	-0.183675	0.100405	0.95922	0.832206	1.10562
Spontaneous abortion	Eubacteriumventriosumgroup	Inverse variance weighted	15	-0.0822206	0.0558025	0.140637	-0.191593	0.0271523	0.921069	0.825642	1.02752
Spontaneous abortion	Eubacteriumventriosumgroup	Simple mode	15	0.00484109	0.128535	0.970488	-0.247087	0.256769	1.00485	0.781073	1.29275
Spontaneous abortion	Eubacteriumventriosumgroup	Weighted mode	15	0.00484109	0.112584	0.966309	-0.215823	0.225505	1.00485	0.805878	1.25296
Spontaneous abortion	LachnospiraceaeUCG004	MR Egger	13	-0.0938881	0.233931	0.695849	-0.552393	0.364616	0.910385	0.575571	1.43996
Spontaneous abortion	LachnospiraceaeUCG004	Weighted median	13	-0.0465165	0.0758124	0.539497	-0.195109	0.102076	0.954549	0.822745	1.10747
Spontaneous abortion	LachnospiraceaeUCG004	Inverse variance weighted	13	-0.0522221	0.0573974	0.362911	-0.164721	0.0602769	0.949118	0.84813	1.06213
Spontaneous abortion	LachnospiraceaeUCG004	Simple mode	13	-0.0319173	0.122775	0.799297	-0.272556	0.208722	0.968587	0.76143	1.2321
Spontaneous abortion	LachnospiraceaeUCG004	Weighted mode	13	-0.04287	0.130688	0.74854	-0.299019	0.213279	0.958036	0.741546	1.23773
Spontaneous abortion	RuminococcaceaeUCG010	MR Egger	8	0.152118	0.1933	0.461255	-0.226751	0.530986	1.1643	0.797119	1.70061
Spontaneous abortion	RuminococcaceaeUCG010	Weighted median	8	0.046174	0.0802296	0.564938	-0.111076	0.203424	1.04726	0.894871	1.22559
Spontaneous abortion	RuminococcaceaeUCG010	Inverse variance weighted	8	0.00514541	0.0629494	0.934854	-0.118235	0.128526	1.00516	0.888487	1.13715
Spontaneous abortion	RuminococcaceaeUCG010	Simple mode	8	0.0576735	0.119793	0.644887	-0.17712	0.292467	1.05937	0.837679	1.33973
Spontaneous abortion	RuminococcaceaeUCG010	Weighted mode	8	0.0657812	0.110781	0.571332	-0.15135	0.282913	1.06799	0.859547	1.32699
Spontaneous abortion	RuminococcaceaeUCG014	MR Egger	17	-0.0646282	0.121501	0.602573	-0.302769	0.173513	0.937416	0.738769	1.18948
Spontaneous abortion	RuminococcaceaeUCG014	Weighted median	17	0.0387187	0.0664406	0.560057	-0.0915048	0.168942	1.03948	0.912557	1.18405
Spontaneous abortion	RuminococcaceaeUCG014	Inverse variance weighted	17	0.00554452	0.0459477	0.903952	-0.084513	0.0956021	1.00556	0.91896	1.10032
Spontaneous abortion	RuminococcaceaeUCG014	Simple mode	17	0.0758649	0.111335	0.505355	-0.142352	0.294081	1.07882	0.867316	1.34189
Spontaneous abortion	RuminococcaceaeUCG014	Weighted mode	17	0.0556666	0.0822032	0.507964	-0.105452	0.216785	1.05725	0.899918	1.24208
Spontaneous abortion	Hungatella	MR Egger	5	-0.079125	0.295662	0.806337	-0.658623	0.500373	0.923924	0.517564	1.64934
Spontaneous abortion	Hungatella	Weighted median	5	-0.0479477	0.0603693	0.427056	-0.166272	0.0703762	0.953184	0.846816	1.07291
Spontaneous abortion	Hungatella	Inverse variance weighted	5	-0.0540242	0.0487167	0.267453	-0.149509	0.0414605	0.947409	0.861131	1.04233
Spontaneous abortion	Hungatella	Simple mode	5	-0.0422761	0.0708131	0.582651	-0.18107	0.0965176	0.958605	0.834377	1.10133
Spontaneous abortion	Hungatella	Weighted mode	5	-0.0420868	0.0757524	0.608103	-0.190562	0.106388	0.958787	0.826495	1.11225
Spontaneous abortion	Phascolarctobacterium	MR Egger	11	0.24156	0.311492	0.45794	-0.368965	0.852086	1.27323	0.69145	2.34453
Spontaneous abortion	Phascolarctobacterium	Weighted median	11	-0.00132495	0.0784432	0.986524	-0.155074	0.152424	0.998676	0.856352	1.16465
Spontaneous abortion	Phascolarctobacterium	Inverse variance weighted	11	0.0498615	0.0757696	0.510495	-0.098647	0.19837	1.05113	0.906063	1.21941
Spontaneous abortion	Phascolarctobacterium	Simple mode	11	-0.0391062	0.120697	0.752611	-0.275673	0.19746	0.961649	0.759061	1.2183
Spontaneous abortion	Phascolarctobacterium	Weighted mode	11	-0.0081903	0.116405	0.945294	-0.236345	0.219964	0.991843	0.789509	1.24603
Spontaneous abortion	Clostridiumsensustricto1	MR Egger	9	0.0740964	0.214621	0.740054	-0.346561	0.494754	1.07691	0.707116	1.64009
Spontaneous abortion	Clostridiumsensustricto1	Weighted median	9	0.00338942	0.0826993	0.967308	-0.158701	0.16548	1.0034	0.853251	1.17996
Spontaneous abortion	Clostridiumsensustricto1	Inverse variance weighted	9	0.0681772	0.0775389	0.379258	-0.083799	0.220153	1.07056	0.919616	1.24627
Spontaneous abortion	Clostridiumsensustricto1	Simple mode	9	0.0499817	0.109151	0.659195	-0.163954	0.263917	1.05125	0.848781	1.30202
Spontaneous abortion	Clostridiumsensustricto1	Weighted mode	9	0.0110249	0.0866459	0.90189	-0.158801	0.180851	1.01109	0.853166	1.19824
Spontaneous abortion	Lachnospira	MR Egger	7	0.321805	0.461722	0.51689	-0.58317	1.22678	1.37962	0.558126	3.41023
Spontaneous abortion	Lachnospira	Weighted median	7	-0.0403952	0.112728	0.720087	-0.261342	0.180551	0.96041	0.770018	1.19788
Spontaneous abortion	Lachnospira	Inverse variance weighted	7	0.00645663	0.0832475	0.938178	-0.156708	0.169622	1.00648	0.854953	1.18486
Spontaneous abortion	Lachnospira	Simple mode	7	-0.12424	0.171237	0.495431	-0.459864	0.211384	0.883168	0.63137	1.23539
Spontaneous abortion	Lachnospira	Weighted mode	7	-0.101256	0.171985	0.577504	-0.438346	0.235834	0.903701	0.645102	1.26596
Spontaneous abortion	Olsenella	MR Egger	11	-0.0295121	0.099612	0.773746	-0.224752	0.165727	0.970919	0.798715	1.18025
Spontaneous abortion	Olsenella	Weighted median	11	-0.000566891	0.038383	0.988216	-0.0757976	0.0746638	0.999433	0.927004	1.07752
Spontaneous abortion	Olsenella	Inverse variance weighted	11	-0.013061	0.0300257	0.663566	-0.0719114	0.0457893	0.987024	0.930613	1.04685
Spontaneous abortion	Olsenella	Simple mode	11	0.011756	0.0630162	0.855739	-0.111756	0.135268	1.01183	0.894263	1.14484
Spontaneous abortion	Olsenella	Weighted mode	11	0.00967907	0.0575096	0.8697	-0.10304	0.122398	1.00973	0.902091	1.1302
Spontaneous abortion	Veillonella	MR Egger	8	-0.939097	0.51755	0.119527	-1.95349	0.0753004	0.390981	0.141778	1.07821
Spontaneous abortion	Veillonella	Weighted median	8	0.147618	0.0763158	0.0530763	-0.00196137	0.297196	1.15907	0.998041	1.34608
Spontaneous abortion	Veillonella	Inverse variance weighted	8	0.126564	0.0684661	0.0645208	-0.00762959	0.260757	1.13492	0.992399	1.29791
Spontaneous abortion	Veillonella	Simple mode	8	0.164373	0.127393	0.237938	-0.0853178	0.414063	1.17865	0.91822	1.51295
Spontaneous abortion	Veillonella	Weighted mode	8	0.160164	0.11166	0.194589	-0.0586908	0.379018	1.1737	0.942998	1.46085
Spontaneous abortion	LachnospiraceaeND3007group	MR Egger	3	3.54493	2.11806	0.342866	-0.606475	7.69634	34.6373	0.54527	2200.28
Spontaneous abortion	LachnospiraceaeND3007group	Weighted median	3	-0.0101858	0.17838	0.954464	-0.35981	0.339438	0.989866	0.697809	1.40416
Spontaneous abortion	LachnospiraceaeND3007group	Inverse variance weighted	3	-0.0501994	0.175378	0.774698	-0.393941	0.293542	0.95104	0.674394	1.34117
Spontaneous abortion	LachnospiraceaeND3007group	Simple mode	3	0.0788414	0.234309	0.768531	-0.380405	0.538088	1.08203	0.683584	1.71273
Spontaneous abortion	LachnospiraceaeND3007group	Weighted mode	3	0.0486669	0.230855	0.852563	-0.403809	0.501143	1.04987	0.667771	1.65061
Spontaneous abortion	Enterorhabdus	MR Egger	7	0.0983543	0.148292	0.536522	-0.192298	0.389007	1.10335	0.825061	1.47551
Spontaneous abortion	Enterorhabdus	Weighted median	7	0.0110374	0.0703561	0.87534	-0.12686	0.148935	1.0111	0.880857	1.1606
Spontaneous abortion	Enterorhabdus	Inverse variance weighted	7	-0.046223	0.055276	0.40303	-0.154564	0.062118	0.954829	0.856789	1.06409
Spontaneous abortion	Enterorhabdus	Simple mode	7	0.0253552	0.111738	0.828022	-0.193652	0.244362	1.02568	0.823945	1.27681
Spontaneous abortion	Enterorhabdus	Weighted mode	7	0.0281949	0.0975688	0.782325	-0.16304	0.21943	1.0286	0.849557	1.24537
Spontaneous abortion	Intestinibacter	MR Egger	15	0.00142584	0.150539	0.992587	-0.29363	0.296482	1.00143	0.745552	1.34512
Spontaneous abortion	Intestinibacter	Weighted median	15	-0.0315765	0.0651959	0.62815	-0.15936	0.0962075	0.968917	0.852689	1.10099
Spontaneous abortion	Intestinibacter	Inverse variance weighted	15	-0.06092	0.0462496	0.187771	-0.151569	0.0297291	0.940898	0.859358	1.03018
Spontaneous abortion	Intestinibacter	Simple mode	15	-0.0163896	0.0987341	0.870533	-0.209908	0.177129	0.983744	0.810658	1.19379
Spontaneous abortion	Intestinibacter	Weighted mode	15	-0.0183942	0.088243	0.83788	-0.191351	0.154562	0.981774	0.825843	1.16715
Spontaneous abortion	Oscillospira	MR Egger	9	-0.234395	0.242192	0.365383	-0.709092	0.240302	0.791049	0.492091	1.27163
Spontaneous abortion	Oscillospira	Weighted median	9	-0.0490928	0.0715229	0.492465	-0.189278	0.091092	0.952093	0.827557	1.09537
Spontaneous abortion	Oscillospira	Inverse variance weighted	9	-0.0373297	0.0555341	0.50146	-0.146176	0.071517	0.963358	0.864005	1.07414
Spontaneous abortion	Oscillospira	Simple mode	9	-0.0493457	0.112391	0.67224	-0.269633	0.170941	0.951852	0.76366	1.18642
Spontaneous abortion	Oscillospira	Weighted mode	9	-0.0544448	0.105024	0.618205	-0.260291	0.151402	0.947011	0.770827	1.16346
Spontaneous abortion	Faecalibacterium	MR Egger	13	-0.130323	0.100093	0.219514	-0.326505	0.0658591	0.877812	0.721441	1.06808
Spontaneous abortion	Faecalibacterium	Weighted median	13	-0.0156723	0.0689591	0.820214	-0.150832	0.119488	0.98445	0.859992	1.12692
Spontaneous abortion	Faecalibacterium	Inverse variance weighted	13	0.0135969	0.0490141	0.781468	-0.0824708	0.109664	1.01369	0.920838	1.1159
Spontaneous abortion	Faecalibacterium	Simple mode	13	-0.0396208	0.0988733	0.695667	-0.233413	0.154171	0.961154	0.791827	1.16669
Spontaneous abortion	Faecalibacterium	Weighted mode	13	-0.037074	0.0786888	0.645985	-0.191304	0.117156	0.963605	0.825881	1.12429
Spontaneous abortion	Actinomyces	MR Egger	8	-0.0341165	0.174396	0.851359	-0.375932	0.307699	0.966459	0.686649	1.36029
Spontaneous abortion	Actinomyces	Weighted median	8	0.0776601	0.0688739	0.259502	-0.0573327	0.212653	1.08076	0.94428	1.23696
Spontaneous abortion	Actinomyces	Inverse variance weighted	8	0.116725	0.0685109	0.0884294	-0.0175565	0.251006	1.12381	0.982597	1.28532
Spontaneous abortion	Actinomyces	Simple mode	8	0.0583675	0.102052	0.585253	-0.141654	0.258389	1.0601	0.867921	1.29484
Spontaneous abortion	Actinomyces	Weighted mode	8	0.0465387	0.079461	0.576478	-0.109205	0.202282	1.04764	0.896547	1.22419
Spontaneous abortion	CandidatusSoleaferrea	MR Egger	12	0.269655	0.163528	0.130167	-0.0508603	0.59017	1.30951	0.950411	1.8043
Spontaneous abortion	CandidatusSoleaferrea	Weighted median	12	-0.0104592	0.0501884	0.834918	-0.108828	0.0879101	0.989595	0.896884	1.09189
Spontaneous abortion	CandidatusSoleaferrea	Inverse variance weighted	12	-0.0210874	0.0376328	0.575243	-0.0948476	0.0526728	0.979133	0.909512	1.05408
Spontaneous abortion	CandidatusSoleaferrea	Simple mode	12	-0.0984721	0.0868137	0.280786	-0.268627	0.0716827	0.906221	0.764428	1.07431
Spontaneous abortion	CandidatusSoleaferrea	Weighted mode	12	-0.103743	0.0882207	0.26444	-0.276655	0.0691699	0.901457	0.758316	1.07162
Spontaneous abortion	Blautia	MR Egger	13	-0.158743	0.198739	0.441341	-0.548271	0.230786	0.853216	0.577948	1.25959
Spontaneous abortion	Blautia	Weighted median	13	-0.101873	0.0877675	0.245759	-0.273897	0.0701516	0.903144	0.76041	1.07267
Spontaneous abortion	Blautia	Inverse variance weighted	13	-0.133001	0.0721618	0.065315	-0.274438	0.00843599	0.875464	0.759999	1.00847
Spontaneous abortion	Blautia	Simple mode	13	-0.0568429	0.147625	0.70694	-0.346189	0.232503	0.944742	0.707379	1.26175
Spontaneous abortion	Blautia	Weighted mode	13	-0.0603953	0.138137	0.669721	-0.331143	0.210353	0.941392	0.718102	1.23411
Spontaneous abortion	Lachnoclostridium	MR Egger	14	0.13451	0.217449	0.547754	-0.291689	0.560709	1.14398	0.747	1.75191
Spontaneous abortion	Lachnoclostridium	Weighted median	14	-0.0270013	0.0850071	0.750761	-0.193615	0.139613	0.97336	0.823975	1.14983
Spontaneous abortion	Lachnoclostridium	Inverse variance weighted	14	0.00831754	0.060889	0.891346	-0.111025	0.12766	1.00835	0.894916	1.13617
Spontaneous abortion	Lachnoclostridium	Simple mode	14	-0.0526034	0.13331	0.69954	-0.313891	0.208684	0.948756	0.730599	1.23206
Spontaneous abortion	Lachnoclostridium	Weighted mode	14	-0.0459892	0.128808	0.726794	-0.298453	0.206475	0.955052	0.741965	1.22934
Spontaneous abortion	Eubacteriumhalliigroup	MR Egger	14	0.0831603	0.104516	0.441681	-0.121692	0.288013	1.08672	0.885421	1.33377
Spontaneous abortion	Eubacteriumhalliigroup	Weighted median	14	0.0365489	0.0656173	0.577527	-0.0920611	0.165159	1.03723	0.912049	1.17958
Spontaneous abortion	Eubacteriumhalliigroup	Inverse variance weighted	14	0.00548361	0.05032	0.913222	-0.0931436	0.104111	1.0055	0.911063	1.10972
Spontaneous abortion	Eubacteriumhalliigroup	Simple mode	14	0.0613744	0.0933264	0.52225	-0.121545	0.244294	1.0633	0.885551	1.27672
Spontaneous abortion	Eubacteriumhalliigroup	Weighted mode	14	0.0537489	0.0871146	0.547895	-0.116996	0.224493	1.05522	0.889589	1.25169
Spontaneous abortion	Slackia	MR Egger	9	0.210917	0.215401	0.360112	-0.21127	0.633104	1.23481	0.809555	1.88345
Spontaneous abortion	Slackia	Weighted median	9	-0.0145895	0.0630603	0.817036	-0.138188	0.109009	0.985516	0.870935	1.11517
Spontaneous abortion	Slackia	Inverse variance weighted	9	-0.0101579	0.0463086	0.826376	-0.100923	0.080607	0.989894	0.904003	1.08394
Spontaneous abortion	Slackia	Simple mode	9	0.0553125	0.0999891	0.595253	-0.140666	0.251291	1.05687	0.868779	1.28568
Spontaneous abortion	Slackia	Weighted mode	9	0.0190475	0.0994637	0.852903	-0.175901	0.213996	1.01923	0.838701	1.23862
Spontaneous abortion	LachnospiraceaeUCG008	MR Egger	11	-0.428527	0.217226	0.0799912	-0.85429	-0.00276338	0.651468	0.425585	0.99724
Spontaneous abortion	LachnospiraceaeUCG008	Weighted median	11	0.0344287	0.058463	0.55593	-0.0801588	0.149016	1.03503	0.92297	1.16069
Spontaneous abortion	LachnospiraceaeUCG008	Inverse variance weighted	11	-0.00549623	0.0480777	0.908984	-0.0997285	0.0887361	0.994519	0.905083	1.09279
Spontaneous abortion	LachnospiraceaeUCG008	Simple mode	11	0.0488157	0.102706	0.644789	-0.152489	0.25012	1.05003	0.858568	1.28418
Spontaneous abortion	LachnospiraceaeUCG008	Weighted mode	11	0.0445165	0.0922908	0.639941	-0.136374	0.225406	1.04552	0.872517	1.25283
Spontaneous abortion	Parasutterella	MR Egger	16	-0.171547	0.118755	0.170593	-0.404307	0.0612125	0.842361	0.667439	1.06312
Spontaneous abortion	Parasutterella	Weighted median	16	-0.0306701	0.0577944	0.595643	-0.143947	0.0826069	0.969795	0.865933	1.08611
Spontaneous abortion	Parasutterella	Inverse variance weighted	16	0.00866064	0.0406939	0.831464	-0.0710994	0.0884207	1.0087	0.931369	1.09245
Spontaneous abortion	Parasutterella	Simple mode	16	-0.0471205	0.0896694	0.606923	-0.222872	0.128631	0.953972	0.800217	1.13727
Spontaneous abortion	Parasutterella	Weighted mode	16	-0.0688813	0.0872809	0.442297	-0.239952	0.102189	0.933437	0.786666	1.10759
Spontaneous abortion	ChristensenellaceaeR.7group	MR Egger	10	0.0574718	0.41528	0.89335	-0.756477	0.871421	1.05916	0.469317	2.39031
Spontaneous abortion	ChristensenellaceaeR.7group	Weighted median	10	0.0308534	0.105517	0.76998	-0.17596	0.237667	1.03133	0.838651	1.26829
Spontaneous abortion	ChristensenellaceaeR.7group	Inverse variance weighted	10	0.00337049	0.110184	0.975597	-0.212591	0.219332	1.00338	0.808487	1.24524
Spontaneous abortion	ChristensenellaceaeR.7group	Simple mode	10	0.0357353	0.1882	0.853617	-0.333138	0.404608	1.03638	0.716672	1.49872
Spontaneous abortion	ChristensenellaceaeR.7group	Weighted mode	10	0.0209993	0.172644	0.905862	-0.317383	0.359381	1.02122	0.728052	1.43244
Spontaneous abortion	Catenibacterium	MR Egger	4	-0.556869	0.612013	0.458922	-1.75641	0.642676	0.573	0.172663	1.90156
Spontaneous abortion	Catenibacterium	Weighted median	4	-0.0895948	0.058406	0.12503	-0.20407	0.0248809	0.914302	0.815405	1.02519
Spontaneous abortion	Catenibacterium	Inverse variance weighted	4	-0.0734359	0.0488791	0.132994	-0.169239	0.0223671	0.929196	0.844307	1.02262
Spontaneous abortion	Catenibacterium	Simple mode	4	-0.115613	0.0831696	0.258689	-0.278625	0.0473998	0.89082	0.756823	1.04854
Spontaneous abortion	Catenibacterium	Weighted mode	4	-0.11626	0.0862126	0.270257	-0.285237	0.0527162	0.890243	0.751836	1.05413
Spontaneous abortion	LachnospiraceaeUCG001	MR Egger	15	0.189631	0.188705	0.333278	-0.18023	0.559493	1.2088	0.835078	1.74978
Spontaneous abortion	LachnospiraceaeUCG001	Weighted median	15	0.00246377	0.054802	0.964141	-0.104948	0.109876	1.00247	0.900371	1.11614
Spontaneous abortion	LachnospiraceaeUCG001	Inverse variance weighted	15	0.0219877	0.0414392	0.595695	-0.0592331	0.103208	1.02223	0.942487	1.10872
Spontaneous abortion	LachnospiraceaeUCG001	Simple mode	15	-0.0265975	0.0925502	0.778028	-0.207996	0.154801	0.973753	0.81221	1.16743
Spontaneous abortion	LachnospiraceaeUCG001	Weighted mode	15	-0.0319169	0.0858542	0.71564	-0.200191	0.136357	0.968587	0.818574	1.14609
Spontaneous abortion	RikenellaceaeRC9gutgroup	MR Egger	12	-0.369871	0.253732	0.175594	-0.867185	0.127444	0.690824	0.420132	1.13592
Spontaneous abortion	RikenellaceaeRC9gutgroup	Weighted median	12	-0.000758706	0.0433848	0.986047	-0.085793	0.0842756	0.999242	0.917784	1.08793
Spontaneous abortion	RikenellaceaeRC9gutgroup	Inverse variance weighted	12	-0.0390405	0.040824	0.338913	-0.119056	0.0409744	0.961712	0.887759	1.04183
Spontaneous abortion	RikenellaceaeRC9gutgroup	Simple mode	12	0.0349587	0.092339	0.712197	-0.146026	0.215943	1.03558	0.864135	1.24103
Spontaneous abortion	RikenellaceaeRC9gutgroup	Weighted mode	12	0.0183581	0.0792775	0.821126	-0.137026	0.173742	1.01853	0.871948	1.18975
Spontaneous abortion	Oxalobacter	MR Egger	12	-0.0437405	0.149992	0.776537	-0.337724	0.250243	0.957202	0.713392	1.28434
Spontaneous abortion	Oxalobacter	Weighted median	12	-0.00785233	0.0457042	0.863589	-0.0974326	0.081728	0.992178	0.907163	1.08516
Spontaneous abortion	Oxalobacter	Inverse variance weighted	12	-0.0105665	0.0325983	0.74583	-0.0744591	0.0533261	0.989489	0.928245	1.05477
Spontaneous abortion	Oxalobacter	Simple mode	12	0.0904212	0.0842684	0.306241	-0.074745	0.255587	1.09464	0.92798	1.29122
Spontaneous abortion	Oxalobacter	Weighted mode	12	-0.0770423	0.0830203	0.373326	-0.239762	0.0856776	0.925851	0.786815	1.08945
Spontaneous abortion	Erysipelatoclostridium	MR Egger	16	-0.026166	0.209927	0.902578	-0.437623	0.385291	0.974173	0.645569	1.47004
Spontaneous abortion	Erysipelatoclostridium	Weighted median	16	0.04666	0.058059	0.421591	-0.0671357	0.160456	1.04777	0.935068	1.17405
Spontaneous abortion	Erysipelatoclostridium	Inverse variance weighted	16	0.0454428	0.0505732	0.36889	-0.0536807	0.144566	1.04649	0.947735	1.15554
Spontaneous abortion	Erysipelatoclostridium	Simple mode	16	-0.00212627	0.114364	0.985412	-0.22628	0.222028	0.997876	0.797494	1.24861
Spontaneous abortion	Erysipelatoclostridium	Weighted mode	16	0.00630042	0.11129	0.955601	-0.211829	0.22443	1.00632	0.809103	1.25161
Spontaneous abortion	Eisenbergiella	MR Egger	12	-0.000773232	0.261101	0.997695	-0.512532	0.510985	0.999227	0.598977	1.66693
Spontaneous abortion	Eisenbergiella	Weighted median	12	0.0494031	0.0452072	0.274475	-0.0392031	0.138009	1.05064	0.961555	1.14799
Spontaneous abortion	Eisenbergiella	Inverse variance weighted	12	0.0363154	0.0353529	0.304313	-0.0329762	0.105607	1.03698	0.967562	1.11139
Spontaneous abortion	Eisenbergiella	Simple mode	12	0.0578348	0.0688801	0.418983	-0.0771702	0.19284	1.05954	0.925732	1.21269
Spontaneous abortion	Eisenbergiella	Weighted mode	12	0.061607	0.0714649	0.407055	-0.0784642	0.201678	1.06354	0.924535	1.22345
Spontaneous abortion	Anaerofilum	MR Egger	11	0.209417	0.177193	0.267546	-0.137881	0.556716	1.23296	0.871202	1.74493
Spontaneous abortion	Anaerofilum	Weighted median	11	0.00683815	0.0488746	0.888729	-0.0889561	0.102632	1.00686	0.914886	1.10808
Spontaneous abortion	Anaerofilum	Inverse variance weighted	11	0.0203978	0.039094	0.601836	-0.0562265	0.0970221	1.02061	0.945325	1.10188
Spontaneous abortion	Anaerofilum	Simple mode	11	-0.00277668	0.0811333	0.973372	-0.161798	0.156245	0.997227	0.850613	1.16911
Spontaneous abortion	Anaerofilum	Weighted mode	11	-0.00796906	0.072588	0.914752	-0.150241	0.134303	0.992063	0.8605	1.14374
Spontaneous abortion	Butyrivibrio	MR Egger	16	-0.0805401	0.102964	0.447118	-0.28235	0.12127	0.922618	0.75401	1.12893
Spontaneous abortion	Butyrivibrio	Weighted median	16	0.0251354	0.0332078	0.449102	-0.0399518	0.0902226	1.02545	0.960836	1.09442
Spontaneous abortion	Butyrivibrio	Inverse variance weighted	16	0.000749281	0.024048	0.975144	-0.0463847	0.0478833	1.00075	0.954675	1.04905
Spontaneous abortion	Butyrivibrio	Simple mode	16	0.0441378	0.0607993	0.479038	-0.0750287	0.163304	1.04513	0.927717	1.1774
Spontaneous abortion	Butyrivibrio	Weighted mode	16	0.0468196	0.0599086	0.446659	-0.0706013	0.16424	1.04793	0.931833	1.1785
Spontaneous abortion	ErysipelotrichaceaeUCG003	MR Egger	17	-0.0779218	0.130207	0.558472	-0.333127	0.177284	0.925037	0.716679	1.19397
Spontaneous abortion	ErysipelotrichaceaeUCG003	Weighted median	17	-0.0483716	0.0627169	0.440548	-0.171297	0.0745536	0.95278	0.842571	1.0774
Spontaneous abortion	ErysipelotrichaceaeUCG003	Inverse variance weighted	17	-0.0296654	0.0469071	0.527107	-0.121603	0.0622726	0.97077	0.885499	1.06425
Spontaneous abortion	ErysipelotrichaceaeUCG003	Simple mode	17	-0.0697144	0.116161	0.556808	-0.297389	0.157961	0.93266	0.742755	1.17112
Spontaneous abortion	ErysipelotrichaceaeUCG003	Weighted mode	17	-0.0697144	0.105713	0.518973	-0.276911	0.137482	0.93266	0.758122	1.14738
Spontaneous abortion	Ruminococcustorquesgroup	MR Egger	13	-0.282344	0.273114	0.323425	-0.817646	0.252959	0.754015	0.44147	1.28783
Spontaneous abortion	Ruminococcustorquesgroup	Weighted median	13	-0.01378	0.0950081	0.884679	-0.199996	0.172436	0.986314	0.818734	1.1882
Spontaneous abortion	Ruminococcustorquesgroup	Inverse variance weighted	13	-0.0224446	0.0760383	0.76786	-0.17148	0.12659	0.977805	0.842417	1.13495
Spontaneous abortion	Ruminococcustorquesgroup	Simple mode	13	-0.230887	0.196737	0.263329	-0.616491	0.154717	0.793829	0.539835	1.16733
Spontaneous abortion	Ruminococcustorquesgroup	Weighted mode	13	-0.213974	0.188017	0.277309	-0.582486	0.154539	0.80737	0.558508	1.16712
Spontaneous abortion	Peptococcus	MR Egger	16	0.0128247	0.106964	0.906268	-0.196824	0.222473	1.01291	0.821335	1.24916
Spontaneous abortion	Peptococcus	Weighted median	16	0.0150088	0.0390683	0.700854	-0.0615651	0.0915826	1.01512	0.940292	1.09591
Spontaneous abortion	Peptococcus	Inverse variance weighted	16	-0.00604166	0.0290084	0.835016	-0.0628981	0.0508147	0.993977	0.939039	1.05213
Spontaneous abortion	Peptococcus	Simple mode	16	0.0217469	0.0662356	0.747203	-0.108075	0.151569	1.02199	0.89756	1.16366
Spontaneous abortion	Peptococcus	Weighted mode	16	0.0300169	0.0605116	0.627047	-0.0885857	0.14862	1.03047	0.915225	1.16023
Abbreviation: MR, mendelian randomization; SNP, single nucleotide polymorphism; GM, gut microbiota; SA, Spontaneous abortion; Beta: Estimate coefficient; P-value: P-value from GWAS; SE: standard error of coefficient estimate.

## Sheet: Supplementary Table S3
Supplementary Table S3. The MR results of the associations between GM with HA
outcome	exposure	Methods	nSNP	Beta	Se	P-value	lo_ci	up_ci	or	or_lci95	or_uci95
Habitual aborter	Dorea	MR Egger	12	0.858226	0.963812	0.394143	-1.03085	2.7473	2.35897	0.356705	15.6004
Habitual aborter	Dorea	Weighted median	12	-0.303147	0.4539	0.504215	-1.19279	0.586497	0.73849	0.303373	1.79768
Habitual aborter	Dorea	Inverse variance weighted	12	-0.104611	0.327358	0.749301	-0.746232	0.537011	0.900675	0.47415	1.71088
Habitual aborter	Dorea	Simple mode	12	-0.713003	0.695718	0.327446	-2.07661	0.650605	0.49017	0.125354	1.9167
Habitual aborter	Dorea	Weighted mode	12	-0.64606	0.632212	0.328776	-1.8852	0.593076	0.524107	0.151799	1.80955
Habitual aborter	RuminococcaceaeUCG003	MR Egger	14	-0.0936307	1.16497	0.937267	-2.37698	2.18972	0.910619	0.0928306	8.93269
Habitual aborter	RuminococcaceaeUCG003	Weighted median	14	-0.205874	0.381872	0.589806	-0.954344	0.542596	0.813935	0.385065	1.72047
Habitual aborter	RuminococcaceaeUCG003	Inverse variance weighted	14	-0.157992	0.331612	0.633764	-0.807952	0.491968	0.853857	0.44577	1.63553
Habitual aborter	RuminococcaceaeUCG003	Simple mode	14	-0.135166	0.624856	0.8321	-1.35988	1.08955	0.873571	0.25669	2.97294
Habitual aborter	RuminococcaceaeUCG003	Weighted mode	14	-0.269728	0.561794	0.63912	-1.37084	0.831387	0.763587	0.253893	2.2965
Habitual aborter	Eubacteriumxylanophilumgroup	MR Egger	11	-1.14095	0.994591	0.280897	-3.09035	0.808446	0.319514	0.0454859	2.24442
Habitual aborter	Eubacteriumxylanophilumgroup	Weighted median	11	-0.356006	0.378197	0.346538	-1.09727	0.385259	0.700468	0.33378	1.46999
Habitual aborter	Eubacteriumxylanophilumgroup	Inverse variance weighted	11	0.0536465	0.326775	0.869598	-0.586833	0.694126	1.05511	0.556086	2.00196
Habitual aborter	Eubacteriumxylanophilumgroup	Simple mode	11	-0.440043	0.564495	0.453719	-1.54645	0.666367	0.644009	0.213002	1.94715
Habitual aborter	Eubacteriumxylanophilumgroup	Weighted mode	11	-0.4766	0.480348	0.344502	-1.41808	0.464882	0.620891	0.242178	1.59183
Habitual aborter	RuminococcaceaeUCG009	MR Egger	13	0.824385	0.721542	0.277492	-0.589837	2.23861	2.28048	0.554417	9.38026
Habitual aborter	RuminococcaceaeUCG009	Weighted median	13	0.18558	0.258987	0.473645	-0.322034	0.693194	1.20392	0.724673	2.00009
Habitual aborter	RuminococcaceaeUCG009	Inverse variance weighted	13	0.170539	0.192578	0.375857	-0.206915	0.547992	1.18594	0.813089	1.72978
Habitual aborter	RuminococcaceaeUCG009	Simple mode	13	0.143338	0.40052	0.726649	-0.64168	0.928357	1.15412	0.526407	2.53035
Habitual aborter	RuminococcaceaeUCG009	Weighted mode	13	0.163096	0.401309	0.691596	-0.62347	0.949662	1.17715	0.536081	2.58484
Habitual aborter	Akkermansia	MR Egger	12	0.656068	0.903625	0.48446	-1.11504	2.42717	1.9272	0.327903	11.3268
Habitual aborter	Akkermansia	Weighted median	12	0.0858615	0.355487	0.809143	-0.610894	0.782617	1.08966	0.542865	2.18719
Habitual aborter	Akkermansia	Inverse variance weighted	12	0.0142759	0.258927	0.956031	-0.493221	0.521773	1.01438	0.610656	1.68501
Habitual aborter	Akkermansia	Simple mode	12	0.34253	0.608056	0.584517	-0.84926	1.53432	1.40851	0.427731	4.63817
Habitual aborter	Akkermansia	Weighted mode	12	0.508355	0.659926	0.457335	-0.785101	1.80181	1.66255	0.456074	6.06061
Habitual aborter	Anaerostipes	MR Egger	15	-0.514768	0.849721	0.555072	-2.18022	1.15069	0.597639	0.113016	3.16036
Habitual aborter	Anaerostipes	Weighted median	15	-0.0845556	0.387582	0.827303	-0.844216	0.675104	0.918921	0.429894	1.96424
Habitual aborter	Anaerostipes	Inverse variance weighted	15	-0.0309015	0.286048	0.913973	-0.591556	0.529753	0.969571	0.553466	1.69851
Habitual aborter	Anaerostipes	Simple mode	15	-0.222685	0.664652	0.742562	-1.5254	1.08003	0.800367	0.217533	2.94478
Habitual aborter	Anaerostipes	Weighted mode	15	-0.309567	0.702658	0.666254	-1.68678	1.06764	0.733765	0.185115	2.90852
Habitual aborter	Eubacteriumnodatumgroup	MR Egger	11	-0.599322	0.674262	0.397215	-1.92088	0.722231	0.549184	0.146479	2.05902
Habitual aborter	Eubacteriumnodatumgroup	Weighted median	11	-0.0293509	0.20606	0.886734	-0.433229	0.374527	0.971076	0.648412	1.4543
Habitual aborter	Eubacteriumnodatumgroup	Inverse variance weighted	11	0.0384495	0.151006	0.799015	-0.257523	0.334422	1.0392	0.772964	1.39713
Habitual aborter	Eubacteriumnodatumgroup	Simple mode	11	-0.0576952	0.332204	0.865587	-0.708816	0.593426	0.943938	0.492227	1.81018
Habitual aborter	Eubacteriumnodatumgroup	Weighted mode	11	-0.0877003	0.331676	0.796829	-0.737785	0.562384	0.916035	0.478172	1.75485
Habitual aborter	Eggerthella	MR Egger	10	0.191041	0.917453	0.840253	-1.60717	1.98925	1.21051	0.200455	7.31004
Habitual aborter	Eggerthella	Weighted median	10	0.260121	0.247931	0.294101	-0.225824	0.746066	1.29709	0.797859	2.10869
Habitual aborter	Eggerthella	Inverse variance weighted	10	0.256775	0.198827	0.196548	-0.132926	0.646477	1.29275	0.875529	1.9088
Habitual aborter	Eggerthella	Simple mode	10	0.248715	0.344406	0.488536	-0.426321	0.923752	1.28238	0.652907	2.51872
Habitual aborter	Eggerthella	Weighted mode	10	0.241513	0.350969	0.508715	-0.446385	0.929412	1.27317	0.639937	2.53302
Habitual aborter	RuminococcaceaeNK4A214group	MR Egger	16	0.582881	0.748329	0.449	-0.883845	2.04961	1.79119	0.413191	7.76484
Habitual aborter	RuminococcaceaeNK4A214group	Weighted median	16	0.4581	0.359205	0.202197	-0.245942	1.16214	1.58107	0.781968	3.19677
Habitual aborter	RuminococcaceaeNK4A214group	Inverse variance weighted	16	0.135579	0.255994	0.596377	-0.366169	0.637327	1.1452	0.693385	1.89142
Habitual aborter	RuminococcaceaeNK4A214group	Simple mode	16	0.579744	0.739961	0.445541	-0.870579	2.03007	1.78558	0.418709	7.6146
Habitual aborter	RuminococcaceaeNK4A214group	Weighted mode	16	0.554066	0.58504	0.358618	-0.592613	1.70074	1.74031	0.552881	5.47803
Habitual aborter	Clostridiuminnocuumgroup	MR Egger	10	0.692922	0.989112	0.503446	-1.24574	2.63158	1.99955	0.287728	13.8957
Habitual aborter	Clostridiuminnocuumgroup	Weighted median	10	-0.294967	0.252423	0.242587	-0.789716	0.199781	0.744556	0.453974	1.22114
Habitual aborter	Clostridiuminnocuumgroup	Inverse variance weighted	10	-0.231273	0.187003	0.216188	-0.597799	0.135254	0.793523	0.550021	1.14483
Habitual aborter	Clostridiuminnocuumgroup	Simple mode	10	-0.376379	0.396992	0.36785	-1.15448	0.401725	0.686342	0.31522	1.4944
Habitual aborter	Clostridiuminnocuumgroup	Weighted mode	10	-0.35147	0.450788	0.455593	-1.23502	0.532075	0.703653	0.29083	1.70246
Habitual aborter	Barnesiella	MR Egger	16	-0.482337	1.21884	0.698266	-2.87126	1.90659	0.617339	0.0566274	6.73009
Habitual aborter	Barnesiella	Weighted median	16	0.24452	0.35573	0.491846	-0.45271	0.94175	1.27701	0.635903	2.56447
Habitual aborter	Barnesiella	Inverse variance weighted	16	-0.00178714	0.274599	0.994807	-0.540001	0.536427	0.998214	0.582748	1.70989
Habitual aborter	Barnesiella	Simple mode	16	0.53761	0.651245	0.422016	-0.738829	1.81405	1.71191	0.477673	6.13524
Habitual aborter	Barnesiella	Weighted mode	16	0.577902	0.640905	0.381469	-0.678272	1.83408	1.78229	0.507493	6.25934
Habitual aborter	DefluviitaleaceaeUCG011	MR Egger	10	1.39197	1.36377	0.337275	-1.28101	4.06495	4.02278	0.277758	58.2623
Habitual aborter	DefluviitaleaceaeUCG011	Weighted median	10	0.177947	0.364495	0.625406	-0.536462	0.892357	1.19476	0.584814	2.44088
Habitual aborter	DefluviitaleaceaeUCG011	Inverse variance weighted	10	0.0246505	0.361298	0.945604	-0.683494	0.732795	1.02496	0.50485	2.08089
Habitual aborter	DefluviitaleaceaeUCG011	Simple mode	10	0.184772	0.648374	0.782111	-1.08604	1.45558	1.20294	0.33755	4.28699
Habitual aborter	DefluviitaleaceaeUCG011	Weighted mode	10	0.231324	0.566718	0.69268	-0.879444	1.34209	1.26027	0.415014	3.82704
Habitual aborter	Coprococcus3	MR Egger	9	-0.167862	2.10461	0.938661	-4.29289	3.95717	0.845471	0.0136654	52.3089
Habitual aborter	Coprococcus3	Weighted median	9	-0.891606	0.483432	0.0651356	-1.83913	0.0559203	0.409997	0.158955	1.05751
Habitual aborter	Coprococcus3	Inverse variance weighted	9	-0.761383	0.370768	0.0400213	-1.48809	-0.0346776	0.46702	0.225804	0.965917
Habitual aborter	Coprococcus3	Simple mode	9	-1.24351	0.784181	0.151458	-2.7805	0.293485	0.28837	0.0620072	1.34109
Habitual aborter	Coprococcus3	Weighted mode	9	-1.19899	0.723494	0.136065	-2.61703	0.219062	0.3015	0.0730191	1.24491
Habitual aborter	Flavonifractor	MR Egger	8	-0.703835	1.06943	0.534871	-2.79993	1.39226	0.494684	0.0608145	4.02392
Habitual aborter	Flavonifractor	Weighted median	8	-0.471154	0.385038	0.221082	-1.22583	0.28352	0.624281	0.293514	1.3278
Habitual aborter	Flavonifractor	Inverse variance weighted	8	-0.406483	0.295345	0.168729	-0.985358	0.172393	0.665989	0.373306	1.18814
Habitual aborter	Flavonifractor	Simple mode	8	-0.520292	0.540365	0.367695	-1.57941	0.538823	0.594347	0.206097	1.71399
Habitual aborter	Flavonifractor	Weighted mode	8	-0.621099	0.554616	0.299716	-1.70815	0.465948	0.537353	0.181201	1.59352
Habitual aborter	RuminococcaceaeUCG011	MR Egger	8	-0.460739	1.27882	0.730978	-2.96723	2.04576	0.630817	0.0514454	7.735
Habitual aborter	RuminococcaceaeUCG011	Weighted median	8	0.436418	0.263783	0.0980347	-0.0805971	0.953434	1.54716	0.922565	2.5946
Habitual aborter	RuminococcaceaeUCG011	Inverse variance weighted	8	0.12417	0.241236	0.606747	-0.348653	0.596993	1.13221	0.705638	1.81665
Habitual aborter	RuminococcaceaeUCG011	Simple mode	8	0.559364	0.44497	0.249043	-0.312778	1.43151	1.74956	0.731412	4.185
Habitual aborter	RuminococcaceaeUCG011	Weighted mode	8	0.534332	0.32142	0.140384	-0.0956522	1.16432	1.70631	0.90878	3.20373
Habitual aborter	FamilyXIIIUCG001	MR Egger	10	0.757568	0.967981	0.456385	-1.13968	2.65481	2.13308	0.319923	14.2223
Habitual aborter	FamilyXIIIUCG001	Weighted median	10	0.453528	0.401417	0.258553	-0.33325	1.24031	1.57386	0.716591	3.45667
Habitual aborter	FamilyXIIIUCG001	Inverse variance weighted	10	0.420689	0.296515	0.155963	-0.160479	1.00186	1.52301	0.851736	2.72334
Habitual aborter	FamilyXIIIUCG001	Simple mode	10	-0.311436	0.664911	0.650644	-1.61466	0.991789	0.732394	0.198958	2.69605
Habitual aborter	FamilyXIIIUCG001	Weighted mode	10	-0.273752	0.63963	0.678721	-1.52743	0.979923	0.76052	0.217093	2.66425
Habitual aborter	RuminococcaceaeUCG002	MR Egger	23	0.68842	0.58487	0.252346	-0.457925	1.83477	1.99057	0.632595	6.26367
Habitual aborter	RuminococcaceaeUCG002	Weighted median	23	0.265719	0.309449	0.390516	-0.340802	0.872239	1.30437	0.7112	2.39226
Habitual aborter	RuminococcaceaeUCG002	Inverse variance weighted	23	0.204188	0.218051	0.349056	-0.223193	0.631569	1.22653	0.799961	1.88056
Habitual aborter	RuminococcaceaeUCG002	Simple mode	23	0.252883	0.583904	0.669166	-0.891568	1.39733	1.28773	0.410012	4.0444
Habitual aborter	RuminococcaceaeUCG002	Weighted mode	23	0.351184	0.455772	0.449184	-0.542129	1.2445	1.42075	0.581509	3.47119
Habitual aborter	Haemophilus	MR Egger	13	0.167525	0.493222	0.740514	-0.799191	1.13424	1.18237	0.449693	3.10881
Habitual aborter	Haemophilus	Weighted median	13	-0.176035	0.266696	0.509215	-0.698758	0.346688	0.838589	0.497202	1.41438
Habitual aborter	Haemophilus	Inverse variance weighted	13	-0.162632	0.201478	0.419554	-0.557529	0.232265	0.849904	0.572622	1.26145
Habitual aborter	Haemophilus	Simple mode	13	-0.182449	0.422928	0.67383	-1.01139	0.64649	0.833227	0.363714	1.90883
Habitual aborter	Haemophilus	Weighted mode	13	-0.220046	0.425225	0.614226	-1.05349	0.613396	0.802482	0.348719	1.84669
Habitual aborter	Prevotella7	MR Egger	12	0.135311	1.02629	0.897721	-1.87621	2.14683	1.14489	0.153169	8.55772
Habitual aborter	Prevotella7	Weighted median	12	-0.0913942	0.206078	0.65741	-0.495308	0.31252	0.912658	0.609383	1.36686
Habitual aborter	Prevotella7	Inverse variance weighted	12	-0.0365909	0.161297	0.820537	-0.352733	0.279551	0.96407	0.702765	1.32254
Habitual aborter	Prevotella7	Simple mode	12	-0.0973907	0.355927	0.789442	-0.795007	0.600226	0.907202	0.451578	1.82253
Habitual aborter	Prevotella7	Weighted mode	12	-0.10315	0.339145	0.766692	-0.767873	0.561573	0.901992	0.463999	1.75343
Habitual aborter	Sellimonas	MR Egger	11	-0.3899	1.15514	0.743452	-2.65397	1.87417	0.677125	0.0703715	6.51539
Habitual aborter	Sellimonas	Weighted median	11	-0.000446816	0.206732	0.998276	-0.405641	0.404747	0.999553	0.666549	1.49892
Habitual aborter	Sellimonas	Inverse variance weighted	11	-0.0192518	0.176838	0.913308	-0.365855	0.327351	0.980932	0.693604	1.38729
Habitual aborter	Sellimonas	Simple mode	11	0.139832	0.35241	0.69986	-0.550892	0.830556	1.15008	0.576435	2.29459
Habitual aborter	Sellimonas	Weighted mode	11	0.139832	0.342989	0.692095	-0.532427	0.812091	1.15008	0.587178	2.25261
Habitual aborter	Ruminiclostridium9	MR Egger	14	0.806115	1.83077	0.667537	-2.7822	4.39443	2.23919	0.061902	80.9987
Habitual aborter	Ruminiclostridium9	Weighted median	14	0.203919	0.438716	0.64207	-0.655966	1.0638	1.2262	0.518941	2.89737
Habitual aborter	Ruminiclostridium9	Inverse variance weighted	14	-0.240518	0.35192	0.494325	-0.930281	0.449244	0.78622	0.394443	1.56713
Habitual aborter	Ruminiclostridium9	Simple mode	14	0.62177	0.778388	0.438762	-0.90387	2.14741	1.86222	0.404999	8.56265
Habitual aborter	Ruminiclostridium9	Weighted mode	14	0.54288	0.740786	0.476661	-0.909061	1.99482	1.72096	0.402902	7.35089
Habitual aborter	Allisonella	MR Egger	9	-1.81897	1.01552	0.116377	-3.80939	0.171445	0.162192	0.0221616	1.18702
Habitual aborter	Allisonella	Weighted median	9	-0.134517	0.222261	0.545031	-0.57015	0.301115	0.874138	0.565441	1.35136
Habitual aborter	Allisonella	Inverse variance weighted	9	-0.152089	0.15614	0.330028	-0.458123	0.153945	0.858912	0.63247	1.16643
Habitual aborter	Allisonella	Simple mode	9	-0.242994	0.343019	0.498816	-0.91531	0.429323	0.784276	0.400392	1.53622
Habitual aborter	Allisonella	Weighted mode	9	-0.199845	0.333978	0.56614	-0.854441	0.454751	0.818858	0.425521	1.57578
Habitual aborter	Holdemania	MR Egger	18	-0.517023	0.643023	0.433152	-1.77735	0.743301	0.596293	0.169086	2.10287
Habitual aborter	Holdemania	Weighted median	18	-0.0219842	0.269939	0.935091	-0.551065	0.507096	0.978256	0.576336	1.66046
Habitual aborter	Holdemania	Inverse variance weighted	18	-0.00826358	0.211517	0.968836	-0.422836	0.406309	0.99177	0.655186	1.50127
Habitual aborter	Holdemania	Simple mode	18	0.272091	0.532566	0.615988	-0.771739	1.31592	1.31271	0.462209	3.72818
Habitual aborter	Holdemania	Weighted mode	18	0.0388492	0.454261	0.932846	-0.851503	0.929201	1.03961	0.426773	2.53249
Habitual aborter	Paraprevotella	MR Egger	13	0.113384	0.6947	0.873311	-1.24823	1.475	1.12006	0.287013	4.37102
Habitual aborter	Paraprevotella	Weighted median	13	-0.143343	0.257366	0.577553	-0.64778	0.361094	0.866457	0.523206	1.4349
Habitual aborter	Paraprevotella	Inverse variance weighted	13	-0.168893	0.183986	0.358636	-0.529505	0.191719	0.844599	0.588896	1.21133
Habitual aborter	Paraprevotella	Simple mode	13	-0.206849	0.433029	0.641461	-1.05558	0.641887	0.813143	0.347989	1.90006
Habitual aborter	Paraprevotella	Weighted mode	13	-0.192833	0.422467	0.656221	-1.02087	0.635203	0.824619	0.360282	1.8874
Habitual aborter	Holdemanella	MR Egger	14	1.34773	0.567089	0.0349802	0.236236	2.45923	3.84868	1.26647	11.6958
Habitual aborter	Holdemanella	Weighted median	14	0.0457768	0.246083	0.852427	-0.436545	0.528099	1.04684	0.646265	1.69571
Habitual aborter	Holdemanella	Inverse variance weighted	14	0.0879764	0.179754	0.62454	-0.264342	0.440295	1.09196	0.767711	1.55316
Habitual aborter	Holdemanella	Simple mode	14	-0.185892	0.425226	0.669168	-1.01933	0.64755	0.830363	0.360835	1.91085
Habitual aborter	Holdemanella	Weighted mode	14	-0.192338	0.465099	0.68595	-1.10393	0.719257	0.825028	0.331564	2.05291
Habitual aborter	LachnospiraceaeNC2004group	MR Egger	10	-0.282474	0.8845	0.757633	-2.01609	1.45115	0.753916	0.133175	4.268
Habitual aborter	LachnospiraceaeNC2004group	Weighted median	10	-0.228033	0.259676	0.379866	-0.736998	0.280933	0.796098	0.478548	1.32436
Habitual aborter	LachnospiraceaeNC2004group	Inverse variance weighted	10	-0.121207	0.211942	0.567399	-0.536614	0.2942	0.885851	0.584725	1.34205
Habitual aborter	LachnospiraceaeNC2004group	Simple mode	10	-0.181038	0.446749	0.694768	-1.05667	0.69459	0.834403	0.347613	2.00289
Habitual aborter	LachnospiraceaeNC2004group	Weighted mode	10	-0.204398	0.418154	0.636666	-1.02398	0.615183	0.815137	0.359162	1.85
Habitual aborter	RuminococcaceaeUCG013	MR Egger	13	1.05108	1.00088	0.31617	-0.910638	3.01279	2.86073	0.402267	20.3442
Habitual aborter	RuminococcaceaeUCG013	Weighted median	13	-0.107678	0.423036	0.799082	-0.936829	0.721473	0.897917	0.391868	2.05746
Habitual aborter	RuminococcaceaeUCG013	Inverse variance weighted	13	-0.241313	0.355713	0.497522	-0.93851	0.455883	0.785595	0.39121	1.57757
Habitual aborter	RuminococcaceaeUCG013	Simple mode	13	-0.47374	0.661755	0.48776	-1.77078	0.823299	0.622669	0.1702	2.278
Habitual aborter	RuminococcaceaeUCG013	Weighted mode	13	-0.178836	0.588601	0.766459	-1.3325	0.974822	0.836243	0.263818	2.6507
Habitual aborter	FamilyXIIIAD3011group	MR Egger	15	-1.02131	1.32004	0.45295	-3.60858	1.56596	0.360123	0.0270902	4.78729
Habitual aborter	FamilyXIIIAD3011group	Weighted median	15	0.0173922	0.354401	0.96086	-0.677234	0.712019	1.01754	0.50802	2.0381
Habitual aborter	FamilyXIIIAD3011group	Inverse variance weighted	15	-0.171733	0.265525	0.517781	-0.692163	0.348696	0.842204	0.500492	1.41722
Habitual aborter	FamilyXIIIAD3011group	Simple mode	15	0.268529	0.634425	0.678533	-0.974944	1.512	1.30804	0.377214	4.5358
Habitual aborter	FamilyXIIIAD3011group	Weighted mode	15	0.215398	0.616133	0.731844	-0.992223	1.42302	1.24036	0.370752	4.14963
Habitual aborter	Eubacteriumbrachygroup	MR Egger	11	0.655738	0.672715	0.355147	-0.662784	1.97426	1.92656	0.515415	7.20129
Habitual aborter	Eubacteriumbrachygroup	Weighted median	11	-0.0775881	0.228312	0.733981	-0.525079	0.369903	0.925345	0.591509	1.44759
Habitual aborter	Eubacteriumbrachygroup	Inverse variance weighted	11	-0.116908	0.189444	0.53716	-0.488218	0.254401	0.889667	0.613719	1.28969
Habitual aborter	Eubacteriumbrachygroup	Simple mode	11	-0.0961412	0.372261	0.801442	-0.825772	0.63349	0.908336	0.437897	1.88417
Habitual aborter	Eubacteriumbrachygroup	Weighted mode	11	-0.0745085	0.360402	0.840364	-0.780897	0.63188	0.9282	0.457995	1.88114
Habitual aborter	Butyricicoccus	MR Egger	9	0.597295	0.920903	0.537288	-1.20768	2.40227	1.8172	0.298891	11.0482
Habitual aborter	Butyricicoccus	Weighted median	9	0.0207309	0.492654	0.966435	-0.944872	0.986333	1.02095	0.38873	2.68138
Habitual aborter	Butyricicoccus	Inverse variance weighted	9	0.0297915	0.445526	0.946687	-0.843439	0.903022	1.03024	0.430228	2.46705
Habitual aborter	Butyricicoccus	Simple mode	9	-0.646413	0.822948	0.454801	-2.25939	0.966566	0.523922	0.104414	2.6289
Habitual aborter	Butyricicoccus	Weighted mode	9	0.0268797	0.589204	0.964731	-1.12796	1.18172	1.02724	0.323693	3.25997
Habitual aborter	Alistipes	MR Egger	14	-2.30521	1.79494	0.223284	-5.8233	1.21288	0.0997375	0.00295782	3.36314
Habitual aborter	Alistipes	Weighted median	14	-0.229389	0.449463	0.609798	-1.11034	0.651558	0.795019	0.329448	1.91853
Habitual aborter	Alistipes	Inverse variance weighted	14	-0.157868	0.365845	0.666094	-0.874924	0.559189	0.853963	0.416894	1.74925
Habitual aborter	Alistipes	Simple mode	14	-0.466985	0.719564	0.527648	-1.87733	0.94336	0.626889	0.152998	2.5686
Habitual aborter	Alistipes	Weighted mode	14	-0.387642	0.720127	0.599468	-1.79909	1.02381	0.678655	0.165449	2.78377
Habitual aborter	Lactococcus	MR Egger	11	0.451276	0.948856	0.64569	-1.40848	2.31103	1.57032	0.244515	10.0848
Habitual aborter	Lactococcus	Weighted median	11	0.0691696	0.232977	0.766547	-0.387466	0.525805	1.07162	0.678775	1.69182
Habitual aborter	Lactococcus	Inverse variance weighted	11	0.179646	0.1811	0.321212	-0.175311	0.534603	1.19679	0.839196	1.70677
Habitual aborter	Lactococcus	Simple mode	11	0.0812814	0.424095	0.851846	-0.749945	0.912508	1.08468	0.472392	2.49056
Habitual aborter	Lactococcus	Weighted mode	11	-0.161577	0.446795	0.725149	-1.0373	0.714142	0.850801	0.354412	2.04243
Habitual aborter	Ruminiclostridium5	MR Egger	14	0.171137	0.683885	0.806632	-1.16928	1.51155	1.18665	0.310592	4.53376
Habitual aborter	Ruminiclostridium5	Weighted median	14	-0.22639	0.39074	0.562327	-0.99224	0.53946	0.797407	0.370745	1.71508
Habitual aborter	Ruminiclostridium5	Inverse variance weighted	14	-0.427527	0.27334	0.117798	-0.963273	0.10822	0.65212	0.381642	1.11429
Habitual aborter	Ruminiclostridium5	Simple mode	14	-0.271622	0.657971	0.686467	-1.56124	1.018	0.762142	0.209875	2.76765
Habitual aborter	Ruminiclostridium5	Weighted mode	14	-0.0756375	0.453954	0.870233	-0.965387	0.814112	0.927152	0.380836	2.25717
Habitual aborter	RuminococcaceaeUCG004	MR Egger	12	-0.849687	1.3556	0.544835	-3.50666	1.80729	0.427549	0.0299968	6.09391
Habitual aborter	RuminococcaceaeUCG004	Weighted median	12	-0.0464023	0.314391	0.882663	-0.662608	0.569803	0.954658	0.515505	1.76792
Habitual aborter	RuminococcaceaeUCG004	Inverse variance weighted	12	0.0626021	0.238161	0.792661	-0.404194	0.529398	1.0646	0.667515	1.69791
Habitual aborter	RuminococcaceaeUCG004	Simple mode	12	-0.131986	0.518471	0.803753	-1.14819	0.884216	0.876353	0.317211	2.42109
Habitual aborter	RuminococcaceaeUCG004	Weighted mode	12	-0.0751693	0.496344	0.882366	-1.048	0.897665	0.927586	0.350637	2.45387
Habitual aborter	Turicibacter	MR Egger	13	-2.30553	0.922583	0.0295589	-4.1138	-0.497272	0.0997055	0.0163456	0.608188
Habitual aborter	Turicibacter	Weighted median	13	-0.401114	0.298224	0.178622	-0.985634	0.183405	0.669573	0.373203	1.2013
Habitual aborter	Turicibacter	Inverse variance weighted	13	-0.217954	0.222235	0.326722	-0.653534	0.217626	0.804163	0.520204	1.24312
Habitual aborter	Turicibacter	Simple mode	13	-0.0436124	0.498753	0.931762	-1.02117	0.933944	0.957325	0.360174	2.54453
Habitual aborter	Turicibacter	Weighted mode	13	-0.571817	0.449358	0.227292	-1.45256	0.308924	0.564499	0.233971	1.36196
Habitual aborter	Eubacteriumfissicatenagroup	MR Egger	9	-0.117687	1.09412	0.91736	-2.26216	2.02678	0.888974	0.104126	7.58964
Habitual aborter	Eubacteriumfissicatenagroup	Weighted median	9	-0.0136559	0.257137	0.957646	-0.517644	0.490332	0.986437	0.595923	1.63286
Habitual aborter	Eubacteriumfissicatenagroup	Inverse variance weighted	9	0.00098589	0.196487	0.995997	-0.384128	0.3861	1.00099	0.681044	1.47123
Habitual aborter	Eubacteriumfissicatenagroup	Simple mode	9	-0.0390094	0.40733	0.92606	-0.837377	0.759358	0.961742	0.432844	2.1369
Habitual aborter	Eubacteriumfissicatenagroup	Weighted mode	9	-0.0526201	0.379475	0.893142	-0.796391	0.691151	0.94874	0.450953	1.99601
Habitual aborter	Odoribacter	MR Egger	8	-1.66057	1.13278	0.193026	-3.88083	0.559687	0.19003	0.0206337	1.75013
Habitual aborter	Odoribacter	Weighted median	8	-0.916997	0.477416	0.0547632	-1.85273	0.0187384	0.399718	0.156808	1.01892
Habitual aborter	Odoribacter	Inverse variance weighted	8	-0.763821	0.36023	0.0339747	-1.46987	-0.0577706	0.465883	0.229955	0.943866
Habitual aborter	Odoribacter	Simple mode	8	-1.14209	0.768579	0.180873	-2.6485	0.364327	0.319152	0.070757	1.43954
Habitual aborter	Odoribacter	Weighted mode	8	-1.16362	0.658493	0.120548	-2.45426	0.127031	0.312355	0.0859266	1.13545
Habitual aborter	Coprococcus2	MR Egger	9	4.14782	1.58329	0.0344218	1.04457	7.25107	63.2959	2.84219	1409.61
Habitual aborter	Coprococcus2	Weighted median	9	-0.0666399	0.430951	0.877109	-0.911303	0.778023	0.935532	0.402	2.17716
Habitual aborter	Coprococcus2	Inverse variance weighted	9	0.0291808	0.346195	0.932826	-0.64936	0.707722	1.02961	0.52238	2.02936
Habitual aborter	Coprococcus2	Simple mode	9	-0.36201	0.757312	0.645425	-1.84634	1.12232	0.696276	0.157814	3.07198
Habitual aborter	Coprococcus2	Weighted mode	9	-0.254824	0.721412	0.733044	-1.66879	1.15914	0.775053	0.188475	3.1872
Habitual aborter	Eubacteriumrectalegroup	MR Egger	11	0.55233	0.824723	0.519849	-1.06413	2.16879	1.7373	0.345029	8.74768
Habitual aborter	Eubacteriumrectalegroup	Weighted median	11	0.379411	0.402229	0.345543	-0.408959	1.16778	1.46142	0.664341	3.21485
Habitual aborter	Eubacteriumrectalegroup	Inverse variance weighted	11	0.373144	0.300286	0.214005	-0.215416	0.961703	1.45229	0.806206	2.61615
Habitual aborter	Eubacteriumrectalegroup	Simple mode	11	-0.180463	0.602074	0.770516	-1.36053	0.999601	0.834883	0.256526	2.7172
Habitual aborter	Eubacteriumrectalegroup	Weighted mode	11	0.304969	0.560833	0.598506	-0.794263	1.4042	1.35658	0.451914	4.07227
Habitual aborter	Prevotella9	MR Egger	17	-0.232533	0.530189	0.667213	-1.2717	0.806637	0.792524	0.280354	2.24036
Habitual aborter	Prevotella9	Weighted median	17	0.0924683	0.255663	0.717591	-0.408632	0.593568	1.09688	0.664559	1.81044
Habitual aborter	Prevotella9	Inverse variance weighted	17	-0.152817	0.190615	0.422724	-0.526422	0.220788	0.858287	0.590715	1.24706
Habitual aborter	Prevotella9	Simple mode	17	-0.526609	0.519068	0.325428	-1.54398	0.490763	0.590604	0.213529	1.63356
Habitual aborter	Prevotella9	Weighted mode	17	0.290144	0.449115	0.527414	-0.590121	1.17041	1.33662	0.55426	3.22331
Habitual aborter	Anaerotruncus	MR Egger	14	-1.12545	1.07673	0.316508	-3.23584	0.984943	0.324507	0.0393272	2.67766
Habitual aborter	Anaerotruncus	Weighted median	14	-0.329586	0.422139	0.434948	-1.15698	0.497806	0.719222	0.314435	1.64511
Habitual aborter	Anaerotruncus	Inverse variance weighted	14	-0.0665894	0.361036	0.853668	-0.77422	0.641041	0.935579	0.461063	1.89846
Habitual aborter	Anaerotruncus	Simple mode	14	-0.494511	0.711568	0.499314	-1.88918	0.900162	0.609869	0.151195	2.46
Habitual aborter	Anaerotruncus	Weighted mode	14	-0.415949	0.601046	0.501085	-1.594	0.762101	0.659714	0.203112	2.14277
Habitual aborter	Dialister	MR Egger	12	-0.408494	1.19775	0.740122	-2.75608	1.93909	0.664651	0.0635404	6.95243
Habitual aborter	Dialister	Weighted median	12	0.0102888	0.37429	0.97807	-0.723319	0.743897	1.01034	0.485139	2.10412
Habitual aborter	Dialister	Inverse variance weighted	12	0.0614917	0.272742	0.821624	-0.473083	0.596066	1.06342	0.623078	1.81497
Habitual aborter	Dialister	Simple mode	12	-0.339264	0.736946	0.654221	-1.78368	1.10515	0.712294	0.168019	3.01968
Habitual aborter	Dialister	Weighted mode	12	-0.339264	0.645376	0.609541	-1.6042	0.925673	0.712294	0.20105	2.52357
Habitual aborter	Roseburia	MR Egger	16	-0.122514	0.800423	0.880534	-1.69134	1.44632	0.884693	0.184272	4.24743
Habitual aborter	Roseburia	Weighted median	16	0.229317	0.375313	0.541199	-0.506298	0.964931	1.25774	0.602723	2.62461
Habitual aborter	Roseburia	Inverse variance weighted	16	0.151999	0.276668	0.582737	-0.39027	0.694268	1.16416	0.676874	2.00224
Habitual aborter	Roseburia	Simple mode	16	0.449111	0.648492	0.499177	-0.821934	1.72016	1.56692	0.43958	5.5854
Habitual aborter	Roseburia	Weighted mode	16	0.310507	0.552159	0.582185	-0.771724	1.39274	1.36412	0.462215	4.02586
Habitual aborter	Coprobacter	MR Egger	14	-0.626484	0.602737	0.319109	-1.80785	0.554881	0.534467	0.164006	1.74173
Habitual aborter	Coprobacter	Weighted median	14	0.135355	0.267152	0.612395	-0.388264	0.658973	1.14494	0.678234	1.93281
Habitual aborter	Coprobacter	Inverse variance weighted	14	0.00531787	0.187617	0.977388	-0.362411	0.373046	1.00533	0.695997	1.45215
Habitual aborter	Coprobacter	Simple mode	14	0.349567	0.447416	0.44862	-0.527368	1.2265	1.41845	0.590156	3.40929
Habitual aborter	Coprobacter	Weighted mode	14	0.243667	0.420747	0.5724	-0.580996	1.06833	1.27592	0.559341	2.91052
Habitual aborter	Ruminococcusgnavusgroup	MR Egger	11	-0.405813	1.17763	0.738309	-2.71397	1.90234	0.666435	0.0662735	6.70156
Habitual aborter	Ruminococcusgnavusgroup	Weighted median	11	-0.177982	0.270468	0.510505	-0.708098	0.352135	0.836958	0.49258	1.4221
Habitual aborter	Ruminococcusgnavusgroup	Inverse variance weighted	11	-0.325069	0.23162	0.16048	-0.779043	0.128905	0.722478	0.458845	1.13758
Habitual aborter	Ruminococcusgnavusgroup	Simple mode	11	-0.0133007	0.43551	0.976237	-0.8669	0.840298	0.986787	0.420252	2.31706
Habitual aborter	Ruminococcusgnavusgroup	Weighted mode	11	-0.0133007	0.395521	0.973835	-0.788523	0.761921	0.986787	0.454516	2.14239
Habitual aborter	Lactobacillus	MR Egger	8	0.158869	0.549203	0.782108	-0.917569	1.23531	1.17218	0.399489	3.43943
Habitual aborter	Lactobacillus	Weighted median	8	-0.0784979	0.280337	0.779468	-0.627959	0.470963	0.924504	0.53368	1.60154
Habitual aborter	Lactobacillus	Inverse variance weighted	8	-0.137542	0.214419	0.521222	-0.557803	0.28272	0.871498	0.572465	1.32673
Habitual aborter	Lactobacillus	Simple mode	8	-0.102298	0.441645	0.823451	-0.967922	0.763325	0.90276	0.379872	2.1454
Habitual aborter	Lactobacillus	Weighted mode	8	-0.060136	0.365026	0.873802	-0.775588	0.655316	0.941636	0.460433	1.92575
Habitual aborter	Desulfovibrio	MR Egger	10	0.524434	0.772937	0.5166	-0.990523	2.03939	1.6895	0.371382	7.68593
Habitual aborter	Desulfovibrio	Weighted median	10	0.150014	0.336179	0.655429	-0.508897	0.808925	1.16185	0.601158	2.24549
Habitual aborter	Desulfovibrio	Inverse variance weighted	10	-0.0603184	0.261585	0.817635	-0.573025	0.452388	0.941465	0.563817	1.57206
Habitual aborter	Desulfovibrio	Simple mode	10	0.140182	0.528786	0.796903	-0.896238	1.1766	1.15048	0.408102	3.24333
Habitual aborter	Desulfovibrio	Weighted mode	10	0.240706	0.491157	0.635803	-0.721962	1.20337	1.27215	0.485798	3.33134
Habitual aborter	Bifidobacterium	MR Egger	14	-0.549011	0.607838	0.384182	-1.74037	0.642351	0.577521	0.175455	1.90094
Habitual aborter	Bifidobacterium	Weighted median	14	0.00629428	0.32978	0.984772	-0.640074	0.652663	1.00631	0.527253	1.92065
Habitual aborter	Bifidobacterium	Inverse variance weighted	14	0.0819769	0.234805	0.726993	-0.37824	0.542194	1.08543	0.685066	1.71978
Habitual aborter	Bifidobacterium	Simple mode	14	0.0909969	0.554094	0.872079	-0.995028	1.17702	1.09527	0.369713	3.2447
Habitual aborter	Bifidobacterium	Weighted mode	14	0.0160246	0.405985	0.969115	-0.779705	0.811755	1.01615	0.458541	2.25186
Habitual aborter	Senegalimassilia	MR Egger	6	-0.441295	1.29606	0.750618	-2.98157	2.09898	0.643203	0.0507131	8.15785
Habitual aborter	Senegalimassilia	Weighted median	6	0.12747	0.348379	0.714443	-0.555353	0.810293	1.13595	0.57387	2.24857
Habitual aborter	Senegalimassilia	Inverse variance weighted	6	0.0222506	0.306291	0.942088	-0.57808	0.622581	1.0225	0.560975	1.86373
Habitual aborter	Senegalimassilia	Simple mode	6	0.225237	0.502964	0.67302	-0.760573	1.21105	1.25262	0.467398	3.357
Habitual aborter	Senegalimassilia	Weighted mode	6	0.213603	0.535625	0.706508	-0.836222	1.26343	1.23813	0.433345	3.53753
Habitual aborter	Adlercreutzia	MR Egger	12	1.44198	1.34234	0.307959	-1.18902	4.07297	4.22904	0.304521	58.7309
Habitual aborter	Adlercreutzia	Weighted median	12	0.175418	0.317685	0.580828	-0.447245	0.798081	1.19174	0.639387	2.22127
Habitual aborter	Adlercreutzia	Inverse variance weighted	12	-0.205207	0.283004	0.46839	-0.759895	0.349482	0.814479	0.467716	1.41833
Habitual aborter	Adlercreutzia	Simple mode	12	0.385965	0.526002	0.478436	-0.644998	1.41693	1.47103	0.524663	4.12443
Habitual aborter	Adlercreutzia	Weighted mode	12	0.359232	0.466602	0.45758	-0.555307	1.27377	1.43223	0.573896	3.57431
Habitual aborter	Ruminococcusgauvreauiigroup	MR Egger	13	-1.26344	1.13232	0.288291	-3.48279	0.955908	0.282679	0.0307215	2.60103
Habitual aborter	Ruminococcusgauvreauiigroup	Weighted median	13	0.123612	0.351978	0.725443	-0.566265	0.81349	1.13158	0.567641	2.25577
Habitual aborter	Ruminococcusgauvreauiigroup	Inverse variance weighted	13	0.0209555	0.262099	0.936275	-0.492759	0.53467	1.02118	0.610938	1.70689
Habitual aborter	Ruminococcusgauvreauiigroup	Simple mode	13	0.219391	0.518821	0.679873	-0.797499	1.23628	1.24532	0.450454	3.44279
Habitual aborter	Ruminococcusgauvreauiigroup	Weighted mode	13	0.228009	0.567523	0.694923	-0.884335	1.34035	1.2561	0.412989	3.82039
Habitual aborter	Victivallis	MR Egger	12	-0.233876	0.958017	0.81207	-2.11159	1.64384	0.79146	0.121045	5.17499
Habitual aborter	Victivallis	Weighted median	12	-0.180131	0.188097	0.338239	-0.548802	0.188539	0.83516	0.577641	1.20748
Habitual aborter	Victivallis	Inverse variance weighted	12	-0.238564	0.145319	0.100661	-0.523388	0.0462608	0.787759	0.59251	1.04735
Habitual aborter	Victivallis	Simple mode	12	-0.0277343	0.302896	0.928691	-0.621411	0.565943	0.972647	0.537186	1.76111
Habitual aborter	Victivallis	Weighted mode	12	-0.0146448	0.293801	0.961139	-0.590496	0.561206	0.985462	0.554053	1.75279
Habitual aborter	Coprococcus1	MR Egger	14	0.877872	1.03594	0.413344	-1.15256	2.90831	2.40577	0.315827	18.3257
Habitual aborter	Coprococcus1	Weighted median	14	0.379183	0.382595	0.321645	-0.370702	1.12907	1.46109	0.69025	3.09277
Habitual aborter	Coprococcus1	Inverse variance weighted	14	0.159128	0.390085	0.683325	-0.60544	0.923695	1.17249	0.545834	2.51858
Habitual aborter	Coprococcus1	Simple mode	14	0.543991	0.577499	0.363381	-0.587907	1.67589	1.72287	0.555489	5.34354
Habitual aborter	Coprococcus1	Weighted mode	14	0.607846	0.521796	0.264987	-0.414875	1.63057	1.83647	0.660423	5.10677
Habitual aborter	Eubacteriumoxidoreducensgroup	MR Egger	6	-0.833771	0.989923	0.447056	-2.77402	1.10648	0.434408	0.0624106	3.02369
Habitual aborter	Eubacteriumoxidoreducensgroup	Weighted median	6	0.0674773	0.299066	0.821492	-0.518693	0.653648	1.06981	0.595298	1.92254
Habitual aborter	Eubacteriumoxidoreducensgroup	Inverse variance weighted	6	-0.0804856	0.251716	0.74916	-0.57385	0.412879	0.922668	0.563352	1.51116
Habitual aborter	Eubacteriumoxidoreducensgroup	Simple mode	6	0.0891256	0.45341	0.851906	-0.799557	0.977808	1.09322	0.449528	2.65862
Habitual aborter	Eubacteriumoxidoreducensgroup	Weighted mode	6	0.0994444	0.41147	0.818626	-0.707036	0.905925	1.10456	0.493103	2.47422
Habitual aborter	Fusicatenibacter	MR Egger	18	1.01799	1.08524	0.362174	-1.10908	3.14506	2.76762	0.329861	23.2211
Habitual aborter	Fusicatenibacter	Weighted median	18	0.475111	0.39215	0.225683	-0.293503	1.24372	1.60819	0.745647	3.46851
Habitual aborter	Fusicatenibacter	Inverse variance weighted	18	0.228819	0.286646	0.424717	-0.333007	0.790646	1.25712	0.716765	2.20482
Habitual aborter	Fusicatenibacter	Simple mode	18	0.662543	0.774153	0.403994	-0.854796	2.17988	1.93972	0.42537	8.84527
Habitual aborter	Fusicatenibacter	Weighted mode	18	0.742006	0.721415	0.318107	-0.671967	2.15598	2.10014	0.510703	8.63634
Habitual aborter	Parabacteroides	MR Egger	8	0.236667	1.83478	0.901581	-3.3595	3.83283	1.26702	0.0347526	46.1933
Habitual aborter	Parabacteroides	Weighted median	8	0.0222469	0.526744	0.966312	-1.01017	1.05467	1.0225	0.364156	2.87102
Habitual aborter	Parabacteroides	Inverse variance weighted	8	-0.11217	0.45204	0.804025	-0.998169	0.773829	0.893892	0.368554	2.16805
Habitual aborter	Parabacteroides	Simple mode	8	-0.0603079	0.821569	0.943537	-1.67058	1.54997	0.941475	0.188137	4.71131
Habitual aborter	Parabacteroides	Weighted mode	8	-0.00476667	0.854425	0.995704	-1.67944	1.66991	0.995245	0.186478	5.31167
Habitual aborter	Alloprevotella	MR Egger	6	3.10474	1.80145	0.159901	-0.426112	6.63559	22.3034	0.653043	761.729
Habitual aborter	Alloprevotella	Weighted median	6	0.308804	0.239873	0.197967	-0.161347	0.778956	1.3618	0.850996	2.1792
Habitual aborter	Alloprevotella	Inverse variance weighted	6	0.296705	0.229204	0.195492	-0.152534	0.745945	1.34542	0.858529	2.10843
Habitual aborter	Alloprevotella	Simple mode	6	0.413503	0.378758	0.32474	-0.328862	1.15587	1.51211	0.719742	3.17678
Habitual aborter	Alloprevotella	Weighted mode	6	0.384417	0.394524	0.374618	-0.38885	1.15768	1.46876	0.677836	3.18255
Habitual aborter	Bilophila	MR Egger	15	1.18487	1.05944	0.283641	-0.891637	3.26138	3.27027	0.409984	26.0856
Habitual aborter	Bilophila	Weighted median	15	0.264087	0.340989	0.438651	-0.404252	0.932426	1.30224	0.667476	2.54067
Habitual aborter	Bilophila	Inverse variance weighted	15	0.0659603	0.253146	0.79443	-0.430206	0.562126	1.06818	0.650375	1.7544
Habitual aborter	Bilophila	Simple mode	15	0.378369	0.608992	0.544384	-0.815255	1.57199	1.4599	0.442527	4.81623
Habitual aborter	Bilophila	Weighted mode	15	0.408748	0.554293	0.473045	-0.677667	1.49516	1.50493	0.5078	4.46006
Habitual aborter	RuminococcaceaeUCG005	MR Egger	17	0.461103	0.819005	0.58175	-1.14415	2.06635	1.58582	0.318495	7.89598
Habitual aborter	RuminococcaceaeUCG005	Weighted median	17	0.344923	0.349675	0.323933	-0.340441	1.03029	1.41188	0.711457	2.80187
Habitual aborter	RuminococcaceaeUCG005	Inverse variance weighted	17	-0.192587	0.294507	0.513156	-0.76982	0.384646	0.824822	0.463096	1.46909
Habitual aborter	RuminococcaceaeUCG005	Simple mode	17	0.527223	0.759913	0.497761	-0.962206	2.01665	1.69422	0.382049	7.51313
Habitual aborter	RuminococcaceaeUCG005	Weighted mode	17	0.559779	0.473668	0.254554	-0.368611	1.48817	1.75028	0.691695	4.42897
Habitual aborter	Butyricimonas	MR Egger	16	1.82989	1.05119	0.103645	-0.230451	3.89023	6.2332	0.794176	48.9221
Habitual aborter	Butyricimonas	Weighted median	16	0.28827	0.350926	0.411387	-0.399545	0.976084	1.33412	0.670625	2.65404
Habitual aborter	Butyricimonas	Inverse variance weighted	16	0.140577	0.288137	0.625633	-0.424171	0.705325	1.15094	0.654312	2.0245
Habitual aborter	Butyricimonas	Simple mode	16	0.469438	0.62992	0.467647	-0.765205	1.70408	1.5991	0.465239	5.49633
Habitual aborter	Butyricimonas	Weighted mode	16	0.469438	0.598457	0.445009	-0.703537	1.64241	1.5991	0.494832	5.16763
Habitual aborter	Romboutsia	MR Egger	14	1.08533	0.746527	0.171639	-0.37786	2.54852	2.96042	0.685327	12.7882
Habitual aborter	Romboutsia	Weighted median	14	0.240003	0.33331	0.471487	-0.413283	0.89329	1.27125	0.661475	2.44315
Habitual aborter	Romboutsia	Inverse variance weighted	14	0.281852	0.260899	0.280004	-0.229511	0.793215	1.32558	0.794923	2.21049
Habitual aborter	Romboutsia	Simple mode	14	0.141372	0.519221	0.789685	-0.876301	1.15905	1.15185	0.41632	3.18689
Habitual aborter	Romboutsia	Weighted mode	14	0.166504	0.544149	0.764457	-0.900027	1.23304	1.18117	0.406559	3.43163
Habitual aborter	LachnospiraceaeUCG010	MR Egger	12	2.0462	0.899986	0.0462872	0.282228	3.81017	7.73844	1.32608	45.1582
Habitual aborter	LachnospiraceaeUCG010	Weighted median	12	-0.666969	0.409962	0.103757	-1.47049	0.136556	0.513262	0.229812	1.14632
Habitual aborter	LachnospiraceaeUCG010	Inverse variance weighted	12	-0.260826	0.357362	0.465473	-0.961256	0.439604	0.770415	0.382412	1.55209
Habitual aborter	LachnospiraceaeUCG010	Simple mode	12	-0.796613	0.631781	0.233432	-2.0349	0.441677	0.450854	0.130693	1.55531
Habitual aborter	LachnospiraceaeUCG010	Weighted mode	12	-0.753772	0.63306	0.25884	-1.99457	0.487027	0.470588	0.136072	1.62747
Habitual aborter	Gordonibacter	MR Egger	13	-1.19307	0.577047	0.063039	-2.32409	-0.0620614	0.303287	0.0978727	0.939825
Habitual aborter	Gordonibacter	Weighted median	13	-0.0686356	0.20358	0.73601	-0.467653	0.330382	0.933667	0.626471	1.3915
Habitual aborter	Gordonibacter	Inverse variance weighted	13	-0.136097	0.162106	0.401158	-0.453824	0.181631	0.872758	0.635194	1.19917
Habitual aborter	Gordonibacter	Simple mode	13	-0.007299	0.375642	0.984817	-0.743558	0.72896	0.992728	0.475419	2.07292
Habitual aborter	Gordonibacter	Weighted mode	13	-0.0428421	0.385147	0.913268	-0.797731	0.712046	0.958063	0.45035	2.03816
Habitual aborter	Eubacteriumcoprostanoligenesgroup	MR Egger	14	-0.513951	1.41747	0.723223	-3.2922	2.2643	0.598128	0.0371721	9.62434
Habitual aborter	Eubacteriumcoprostanoligenesgroup	Weighted median	14	0.27373	0.463062	0.554433	-0.633871	1.18133	1.31486	0.530534	3.25871
Habitual aborter	Eubacteriumcoprostanoligenesgroup	Inverse variance weighted	14	0.134484	0.348657	0.699705	-0.548883	0.817851	1.14395	0.577594	2.26562
Habitual aborter	Eubacteriumcoprostanoligenesgroup	Simple mode	14	-0.96356	0.803651	0.251935	-2.53872	0.611596	0.381532	0.0789677	1.84337
Habitual aborter	Eubacteriumcoprostanoligenesgroup	Weighted mode	14	-0.801832	0.776513	0.320617	-2.3238	0.720134	0.448507	0.0979011	2.05471
Habitual aborter	Subdoligranulum	MR Egger	13	0.175282	0.78317	0.827007	-1.35973	1.71029	1.19158	0.25673	5.53059
Habitual aborter	Subdoligranulum	Weighted median	13	-0.315018	0.391735	0.421304	-1.08282	0.452782	0.729776	0.33864	1.57268
Habitual aborter	Subdoligranulum	Inverse variance weighted	13	-0.236451	0.289239	0.413647	-0.80336	0.330458	0.789425	0.447822	1.39161
Habitual aborter	Subdoligranulum	Simple mode	13	-0.358199	0.604286	0.564343	-1.5426	0.826201	0.698934	0.213825	2.28462
Habitual aborter	Subdoligranulum	Weighted mode	13	-0.333842	0.572235	0.570426	-1.45542	0.787738	0.716167	0.233302	2.19842
Habitual aborter	Sutterella	MR Egger	12	1.87472	1.20556	0.150984	-0.488176	4.23762	6.51901	0.613745	69.243
Habitual aborter	Sutterella	Weighted median	12	-0.0262167	0.391956	0.946672	-0.794451	0.742018	0.974124	0.451829	2.10017
Habitual aborter	Sutterella	Inverse variance weighted	12	-0.0871879	0.27859	0.75431	-0.633224	0.458849	0.916505	0.530877	1.58225
Habitual aborter	Sutterella	Simple mode	12	-0.118252	0.688153	0.866684	-1.46703	1.23053	0.888472	0.230609	3.42304
Habitual aborter	Sutterella	Weighted mode	12	0.00304464	0.752387	0.996844	-1.47163	1.47772	1.00305	0.22955	4.38296
Habitual aborter	Methanobrevibacter	MR Egger	8	0.179492	0.780627	0.825782	-1.35054	1.70952	1.19661	0.259101	5.52631
Habitual aborter	Methanobrevibacter	Weighted median	8	0.174902	0.257649	0.497241	-0.33009	0.679894	1.19113	0.718859	1.97367
Habitual aborter	Methanobrevibacter	Inverse variance weighted	8	0.341662	0.195495	0.0805193	-0.0415073	0.724832	1.40729	0.959342	2.06438
Habitual aborter	Methanobrevibacter	Simple mode	8	0.137783	0.369051	0.719941	-0.585556	0.861123	1.14773	0.556796	2.36582
Habitual aborter	Methanobrevibacter	Weighted mode	8	0.131265	0.348426	0.71753	-0.551651	0.81418	1.14027	0.575998	2.25732
Habitual aborter	Marvinbryantia	MR Egger	10	1.44502	1.28167	0.292232	-1.06706	3.95709	4.24192	0.344017	52.3052
Habitual aborter	Marvinbryantia	Weighted median	10	0.49057	0.420049	0.242852	-0.332725	1.31387	1.63325	0.716967	3.72053
Habitual aborter	Marvinbryantia	Inverse variance weighted	10	0.0508325	0.331262	0.878043	-0.598442	0.700107	1.05215	0.549667	2.01397
Habitual aborter	Marvinbryantia	Simple mode	10	0.571339	0.648947	0.401535	-0.700596	1.84327	1.77064	0.496289	6.31719
Habitual aborter	Marvinbryantia	Weighted mode	10	0.653396	0.607541	0.310146	-0.537384	1.84418	1.92206	0.584275	6.32289
Habitual aborter	Intestinimonas	MR Egger	18	0.21769	0.593828	0.71873	-0.946214	1.38159	1.2432	0.388208	3.98124
Habitual aborter	Intestinimonas	Weighted median	18	0.470335	0.3006	0.117663	-0.11884	1.05951	1.60053	0.88795	2.88496
Habitual aborter	Intestinimonas	Inverse variance weighted	18	0.316637	0.215612	0.141955	-0.105962	0.739236	1.3725	0.899459	2.09433
Habitual aborter	Intestinimonas	Simple mode	18	0.654964	0.527714	0.23141	-0.379355	1.68928	1.92507	0.684302	5.41559
Habitual aborter	Intestinimonas	Weighted mode	18	0.509692	0.471277	0.294573	-0.414011	1.43339	1.66478	0.660994	4.19291
Habitual aborter	Ruminococcus2	MR Egger	15	0.441697	0.651444	0.509643	-0.835133	1.71853	1.55535	0.433817	5.57631
Habitual aborter	Ruminococcus2	Weighted median	15	-0.657085	0.334828	0.0497098	-1.31335	-0.000821342	0.51836	0.268918	0.999179
Habitual aborter	Ruminococcus2	Inverse variance weighted	15	-0.117253	0.267969	0.661703	-0.642472	0.407965	0.88936	0.525991	1.50375
Habitual aborter	Ruminococcus2	Simple mode	15	-0.708436	0.699376	0.328269	-2.07921	0.662341	0.492414	0.125029	1.93933
Habitual aborter	Ruminococcus2	Weighted mode	15	-0.698734	0.584976	0.252141	-1.84529	0.447819	0.497214	0.15798	1.56489
Habitual aborter	Collinsella	MR Egger	11	-2.84388	1.32189	0.0599023	-5.43479	-0.25298	0.0581992	0.00436215	0.776484
Habitual aborter	Collinsella	Weighted median	11	0.175254	0.467524	0.707769	-0.741093	1.0916	1.19155	0.476593	2.97904
Habitual aborter	Collinsella	Inverse variance weighted	11	-0.227352	0.332712	0.494398	-0.879468	0.424764	0.79664	0.415004	1.52923
Habitual aborter	Collinsella	Simple mode	11	0.432687	0.771517	0.587261	-1.07949	1.94486	1.54139	0.33977	6.99265
Habitual aborter	Collinsella	Weighted mode	11	0.456278	0.756449	0.559818	-1.02636	1.93892	1.57819	0.358308	6.95122
Habitual aborter	Streptococcus	MR Egger	17	-1.34258	1.25584	0.301941	-3.80403	1.11887	0.261171	0.0222808	3.06138
Habitual aborter	Streptococcus	Weighted median	17	-0.383033	0.388419	0.324067	-1.14433	0.378268	0.68179	0.318436	1.45975
Habitual aborter	Streptococcus	Inverse variance weighted	17	0.0329679	0.325908	0.919426	-0.605812	0.671748	1.03352	0.545631	1.95766
Habitual aborter	Streptococcus	Simple mode	17	-0.656108	0.606712	0.295543	-1.84526	0.533047	0.518867	0.157984	1.70412
Habitual aborter	Streptococcus	Weighted mode	17	-0.51201	0.582196	0.392177	-1.65311	0.629094	0.59929	0.191453	1.87591
Habitual aborter	Tyzzerella3	MR Egger	14	1.12748	0.972054	0.268649	-0.777743	3.03271	3.08787	0.459442	20.7534
Habitual aborter	Tyzzerella3	Weighted median	14	0.0543326	0.208998	0.794889	-0.355303	0.463969	1.05584	0.700961	1.59037
Habitual aborter	Tyzzerella3	Inverse variance weighted	14	0.0934643	0.165691	0.572695	-0.23129	0.418219	1.09797	0.793509	1.51925
Habitual aborter	Tyzzerella3	Simple mode	14	0.397967	0.358575	0.287168	-0.304839	1.10077	1.4888	0.737242	3.00649
Habitual aborter	Tyzzerella3	Weighted mode	14	-0.0940033	0.325389	0.777217	-0.731766	0.543759	0.91028	0.481059	1.72247
Habitual aborter	Ruminiclostridium6	MR Egger	17	0.706973	0.620566	0.27247	-0.509336	1.92328	2.02784	0.600895	6.84338
Habitual aborter	Ruminiclostridium6	Weighted median	17	0.00801738	0.330016	0.980618	-0.638815	0.654849	1.00805	0.527918	1.92485
Habitual aborter	Ruminiclostridium6	Inverse variance weighted	17	-0.0339	0.236137	0.885847	-0.496729	0.428929	0.966668	0.608518	1.53561
Habitual aborter	Ruminiclostridium6	Simple mode	17	0.0315853	0.622033	0.960131	-1.1876	1.25077	1.03209	0.304953	3.49303
Habitual aborter	Ruminiclostridium6	Weighted mode	17	0.154516	0.530797	0.774713	-0.885846	1.19488	1.16709	0.412365	3.30316
Habitual aborter	Eubacteriumruminantiumgroup	MR Egger	19	0.958776	0.5258	0.085866	-0.0717921	1.98934	2.6085	0.930724	7.31073
Habitual aborter	Eubacteriumruminantiumgroup	Weighted median	19	0.397634	0.218233	0.0684457	-0.0301028	0.825371	1.4883	0.970346	2.28273
Habitual aborter	Eubacteriumruminantiumgroup	Inverse variance weighted	19	0.338111	0.159771	0.034326	0.0249597	0.651263	1.4023	1.02527	1.91796
Habitual aborter	Eubacteriumruminantiumgroup	Simple mode	19	0.548888	0.46027	0.248535	-0.353241	1.45102	1.73133	0.702408	4.26745
Habitual aborter	Eubacteriumruminantiumgroup	Weighted mode	19	0.604558	0.450582	0.196367	-0.278583	1.4877	1.83044	0.756856	4.42689
Habitual aborter	Terrisporobacter	MR Egger	5	0.10818	0.976453	0.91878	-1.80567	2.02203	1.11425	0.164365	7.55363
Habitual aborter	Terrisporobacter	Weighted median	5	-0.0485188	0.384308	0.899534	-0.801762	0.704724	0.952639	0.448538	2.02329
Habitual aborter	Terrisporobacter	Inverse variance weighted	5	0.172674	0.322363	0.592199	-0.459157	0.804506	1.18848	0.631816	2.23559
Habitual aborter	Terrisporobacter	Simple mode	5	-0.115479	0.53407	0.839392	-1.16226	0.931298	0.890939	0.31278	2.5378
Habitual aborter	Terrisporobacter	Weighted mode	5	-0.120175	0.484812	0.816432	-1.07041	0.830056	0.886765	0.342869	2.29345
Habitual aborter	Howardella	MR Egger	11	1.04002	0.629696	0.133005	-0.194182	2.27423	2.82928	0.823508	9.72041
Habitual aborter	Howardella	Weighted median	11	0.211276	0.213135	0.32155	-0.206469	0.62902	1.23525	0.813452	1.87577
Habitual aborter	Howardella	Inverse variance weighted	11	0.00137074	0.163835	0.993325	-0.319746	0.322487	1.00137	0.726334	1.38056
Habitual aborter	Howardella	Simple mode	11	0.345332	0.394352	0.401741	-0.427598	1.11826	1.41246	0.652074	3.05953
Habitual aborter	Howardella	Weighted mode	11	0.351961	0.356212	0.346424	-0.346214	1.05014	1.42185	0.707361	2.85804
Habitual aborter	Bacteroides	MR Egger	12	0.111586	1.67614	0.948234	-3.17365	3.39682	1.11805	0.0418505	29.8691
Habitual aborter	Bacteroides	Weighted median	12	0.375729	0.400015	0.347584	-0.408301	1.15976	1.45605	0.664779	3.18916
Habitual aborter	Bacteroides	Inverse variance weighted	12	0.520425	0.316489	0.1001	-0.0998936	1.14074	1.68274	0.904934	3.1291
Habitual aborter	Bacteroides	Simple mode	12	0.222403	0.612754	0.723515	-0.978594	1.4234	1.24908	0.375839	4.15122
Habitual aborter	Bacteroides	Weighted mode	12	0.247798	0.607318	0.691088	-0.942546	1.43814	1.2812	0.389635	4.21286
Habitual aborter	LachnospiraceaeNK4A136group	MR Egger	15	0.796162	0.478794	0.12025	-0.142274	1.7346	2.21701	0.867384	5.66664
Habitual aborter	LachnospiraceaeNK4A136group	Weighted median	15	0.380412	0.318068	0.231692	-0.243	1.00383	1.46289	0.784271	2.7287
Habitual aborter	LachnospiraceaeNK4A136group	Inverse variance weighted	15	0.220948	0.239785	0.356821	-0.249031	0.690927	1.24726	0.779555	1.99556
Habitual aborter	LachnospiraceaeNK4A136group	Simple mode	15	0.395654	0.647467	0.550941	-0.873382	1.66469	1.48535	0.417537	5.28403
Habitual aborter	LachnospiraceaeNK4A136group	Weighted mode	15	0.621543	0.426507	0.1671	-0.21441	1.4575	1.8618	0.807018	4.29519
Habitual aborter	Eubacteriumeligensgroup	MR Egger	10	-0.254868	0.79189	0.755817	-1.80697	1.29724	0.775019	0.164151	3.65917
Habitual aborter	Eubacteriumeligensgroup	Weighted median	10	0.410337	0.39853	0.303186	-0.370783	1.19146	1.50733	0.690194	3.29187
Habitual aborter	Eubacteriumeligensgroup	Inverse variance weighted	10	0.256006	0.287458	0.373151	-0.307412	0.819425	1.29176	0.735348	2.26919
Habitual aborter	Eubacteriumeligensgroup	Simple mode	10	0.486941	0.696888	0.502371	-0.878959	1.85284	1.62733	0.415215	6.37792
Habitual aborter	Eubacteriumeligensgroup	Weighted mode	10	0.621857	0.699809	0.397341	-0.749768	1.99348	1.86238	0.472476	7.34105
Habitual aborter	Oscillibacter	MR Egger	16	0.548976	0.660724	0.419991	-0.746043	1.844	1.73148	0.474239	6.32175
Habitual aborter	Oscillibacter	Weighted median	16	0.0848405	0.275873	0.758436	-0.45587	0.625552	1.08854	0.633896	1.86928
Habitual aborter	Oscillibacter	Inverse variance weighted	16	0.308944	0.188783	0.101735	-0.0610713	0.678959	1.36199	0.940756	1.97182
Habitual aborter	Oscillibacter	Simple mode	16	-0.0418435	0.45081	0.927276	-0.925431	0.841744	0.95902	0.39636	2.32041
Habitual aborter	Oscillibacter	Weighted mode	16	-0.0504752	0.462802	0.914597	-0.957568	0.856618	0.950778	0.383825	2.35518
Habitual aborter	Escherichia.Shigella	MR Egger	15	0.120153	0.789218	0.881332	-1.42671	1.66702	1.12767	0.240097	5.29636
Habitual aborter	Escherichia.Shigella	Weighted median	15	-0.0789791	0.345091	0.818974	-0.755357	0.597399	0.924059	0.469843	1.81739
Habitual aborter	Escherichia.Shigella	Inverse variance weighted	15	0.206744	0.246949	0.402485	-0.277277	0.690764	1.22967	0.757845	1.99524
Habitual aborter	Escherichia.Shigella	Simple mode	15	-0.0547651	0.595419	0.928019	-1.22179	1.11226	0.946707	0.294703	3.04121
Habitual aborter	Escherichia.Shigella	Weighted mode	15	-0.0652392	0.58965	0.913472	-1.22095	1.09047	0.936843	0.294949	2.97568
Habitual aborter	Ruminococcus1	MR Egger	13	0.292365	0.73956	0.700163	-1.15717	1.7419	1.33959	0.314374	5.70819
Habitual aborter	Ruminococcus1	Weighted median	13	-0.0290567	0.369757	0.937364	-0.75378	0.695667	0.971361	0.470584	2.00505
Habitual aborter	Ruminococcus1	Inverse variance weighted	13	-0.0206022	0.268763	0.938898	-0.547377	0.506173	0.979609	0.578465	1.65893
Habitual aborter	Ruminococcus1	Simple mode	13	-0.624844	0.686572	0.380691	-1.97053	0.720838	0.535345	0.139384	2.05615
Habitual aborter	Ruminococcus1	Weighted mode	13	0.522726	0.61066	0.408764	-0.674167	1.71962	1.68662	0.509581	5.5824
Habitual aborter	LachnospiraceaeFCS020group	MR Egger	15	0.345105	0.704013	0.632164	-1.03476	1.72497	1.41214	0.355311	5.61235
Habitual aborter	LachnospiraceaeFCS020group	Weighted median	15	-0.24102	0.349283	0.490168	-0.925615	0.443575	0.785826	0.396288	1.55827
Habitual aborter	LachnospiraceaeFCS020group	Inverse variance weighted	15	-0.160553	0.26064	0.537897	-0.671408	0.350302	0.851672	0.510988	1.4195
Habitual aborter	LachnospiraceaeFCS020group	Simple mode	15	-0.220215	0.63404	0.733517	-1.46293	1.0225	0.802346	0.231556	2.78015
Habitual aborter	LachnospiraceaeFCS020group	Weighted mode	15	-0.195193	0.614917	0.755603	-1.40043	1.01004	0.822676	0.246491	2.74572
Habitual aborter	Eubacteriumventriosumgroup	MR Egger	15	-0.587531	1.3818	0.67765	-3.29586	2.1208	0.555698	0.0370362	8.3378
Habitual aborter	Eubacteriumventriosumgroup	Weighted median	15	-0.347225	0.370295	0.3484	-1.073	0.378553	0.706647	0.34198	1.46017
Habitual aborter	Eubacteriumventriosumgroup	Inverse variance weighted	15	-0.326877	0.298808	0.273983	-0.912541	0.258787	0.721173	0.401503	1.29536
Habitual aborter	Eubacteriumventriosumgroup	Simple mode	15	0.535126	0.685288	0.447878	-0.808038	1.87829	1.70766	0.445732	6.54231
Habitual aborter	Eubacteriumventriosumgroup	Weighted mode	15	0.345218	0.719368	0.638716	-1.06474	1.75518	1.4123	0.344817	5.78449
Habitual aborter	LachnospiraceaeUCG004	MR Egger	13	-1.21526	1.18979	0.329002	-3.54725	1.11673	0.296634	0.0288038	3.05486
Habitual aborter	LachnospiraceaeUCG004	Weighted median	13	-0.235697	0.398708	0.554419	-1.01716	0.54577	0.79002	0.361619	1.72594
Habitual aborter	LachnospiraceaeUCG004	Inverse variance weighted	13	-0.268867	0.292255	0.357587	-0.841688	0.303954	0.764245	0.430983	1.35521
Habitual aborter	LachnospiraceaeUCG004	Simple mode	13	-0.30045	0.639858	0.647088	-1.55457	0.953671	0.740485	0.21128	2.59522
Habitual aborter	LachnospiraceaeUCG004	Weighted mode	13	-0.24394	0.666352	0.720676	-1.54999	1.06211	0.783535	0.21225	2.89247
Habitual aborter	RuminococcaceaeUCG010	MR Egger	8	0.806029	0.979809	0.442173	-1.1144	2.72646	2.239	0.328113	15.2786
Habitual aborter	RuminococcaceaeUCG010	Weighted median	8	0.543549	0.417866	0.193337	-0.275469	1.36257	1.72211	0.759216	3.90621
Habitual aborter	RuminococcaceaeUCG010	Inverse variance weighted	8	0.255149	0.320107	0.425407	-0.372261	0.88256	1.29065	0.689175	2.41708
Habitual aborter	RuminococcaceaeUCG010	Simple mode	8	0.564847	0.672066	0.428419	-0.752403	1.8821	1.75918	0.471233	6.56726
Habitual aborter	RuminococcaceaeUCG010	Weighted mode	8	0.593965	0.58167	0.341178	-0.546109	1.73404	1.81115	0.579199	5.66348
Habitual aborter	RuminococcaceaeUCG014	MR Egger	17	1.29614	0.575757	0.0397967	0.167657	2.42462	3.65516	1.18253	11.298
Habitual aborter	RuminococcaceaeUCG014	Weighted median	17	0.569798	0.316578	0.0718816	-0.0506945	1.19029	1.76791	0.950569	3.28804
Habitual aborter	RuminococcaceaeUCG014	Inverse variance weighted	17	0.3633	0.22224	0.102109	-0.0722915	0.798891	1.43807	0.93026	2.22307
Habitual aborter	RuminococcaceaeUCG014	Simple mode	17	0.701562	0.505927	0.184556	-0.290054	1.69318	2.0169	0.748223	5.43673
Habitual aborter	RuminococcaceaeUCG014	Weighted mode	17	0.701562	0.423073	0.116739	-0.127661	1.53078	2.0169	0.880152	4.6218
Habitual aborter	Hungatella	MR Egger	5	-0.999427	1.50017	0.552929	-3.93976	1.94091	0.36809	0.0194529	6.96506
Habitual aborter	Hungatella	Weighted median	5	-0.0642728	0.318286	0.839968	-0.688113	0.559567	0.937749	0.502524	1.74992
Habitual aborter	Hungatella	Inverse variance weighted	5	-0.186464	0.247666	0.451519	-0.671891	0.298962	0.829888	0.510742	1.34846
Habitual aborter	Hungatella	Simple mode	5	-0.0178459	0.414988	0.96776	-0.831222	0.79553	0.982312	0.435517	2.21561
Habitual aborter	Hungatella	Weighted mode	5	-0.00519069	0.389122	0.989996	-0.76787	0.757488	0.994823	0.464	2.13291
Habitual aborter	Phascolarctobacterium	MR Egger	11	2.17584	1.07236	0.0730495	0.0740191	4.27767	8.80962	1.07683	72.0722
Habitual aborter	Phascolarctobacterium	Weighted median	11	-0.181738	0.365446	0.618973	-0.898012	0.534535	0.833819	0.407379	1.70666
Habitual aborter	Phascolarctobacterium	Inverse variance weighted	11	0.281445	0.293989	0.338401	-0.294774	0.857663	1.32504	0.7447	2.35765
Habitual aborter	Phascolarctobacterium	Simple mode	11	-0.315995	0.736425	0.676953	-1.75939	1.1274	0.729063	0.17215	3.08761
Habitual aborter	Phascolarctobacterium	Weighted mode	11	-0.324819	0.727151	0.664609	-1.75004	1.1004	0.722658	0.173768	3.00536
Habitual aborter	Clostridiumsensustricto1	MR Egger	9	0.144373	0.775956	0.857676	-1.3765	1.66525	1.15531	0.25246	5.28698
Habitual aborter	Clostridiumsensustricto1	Weighted median	9	-0.214317	0.370655	0.563121	-0.940802	0.512167	0.807092	0.390315	1.6689
Habitual aborter	Clostridiumsensustricto1	Inverse variance weighted	9	-0.0853672	0.300417	0.776286	-0.674185	0.50345	0.918175	0.509572	1.65442
Habitual aborter	Clostridiumsensustricto1	Simple mode	9	-0.236908	0.503643	0.650635	-1.22405	0.750232	0.789064	0.294038	2.11749
Habitual aborter	Clostridiumsensustricto1	Weighted mode	9	-0.257575	0.459039	0.590084	-1.15729	0.642142	0.772924	0.314336	1.90055
Habitual aborter	Lachnospira	MR Egger	7	0.155776	2.3085	0.948815	-4.36888	4.68043	1.16856	0.0126655	107.816
Habitual aborter	Lachnospira	Weighted median	7	0.45403	0.533258	0.394532	-0.591156	1.49922	1.57465	0.553687	4.47818
Habitual aborter	Lachnospira	Inverse variance weighted	7	0.330347	0.424039	0.435952	-0.500771	1.16146	1.39145	0.606063	3.19461
Habitual aborter	Lachnospira	Simple mode	7	0.458622	0.744815	0.560674	-1.00122	1.91846	1.58189	0.367432	6.81047
Habitual aborter	Lachnospira	Weighted mode	7	0.447605	0.726748	0.560582	-0.976821	1.87203	1.56456	0.376506	6.50149
Habitual aborter	Olsenella	MR Egger	11	-0.602593	0.506281	0.264401	-1.5949	0.389717	0.54739	0.202928	1.47656
Habitual aborter	Olsenella	Weighted median	11	-0.244728	0.190127	0.198031	-0.617377	0.127921	0.782918	0.539358	1.13646
Habitual aborter	Olsenella	Inverse variance weighted	11	-0.131245	0.152604	0.38977	-0.430349	0.16786	0.877003	0.650282	1.18277
Habitual aborter	Olsenella	Simple mode	11	-0.233481	0.284996	0.43174	-0.792073	0.325112	0.791773	0.452905	1.38419
Habitual aborter	Olsenella	Weighted mode	11	-0.245791	0.27426	0.39121	-0.78334	0.291758	0.782085	0.456877	1.33878
Habitual aborter	Veillonella	MR Egger	8	-4.3048	2.65819	0.156478	-9.51485	0.905251	0.0135036	7.37484e-05	2.47255
Habitual aborter	Veillonella	Weighted median	8	0.373268	0.367761	0.310118	-0.347543	1.09408	1.45247	0.706422	2.98643
Habitual aborter	Veillonella	Inverse variance weighted	8	0.0670917	0.289401	0.81667	-0.500135	0.634318	1.06939	0.606449	1.88574
Habitual aborter	Veillonella	Simple mode	8	0.538703	0.541032	0.352563	-0.521719	1.59913	1.71378	0.593499	4.9487
Habitual aborter	Veillonella	Weighted mode	8	0.538703	0.528734	0.342187	-0.497616	1.57502	1.71378	0.607978	4.83085
Habitual aborter	LachnospiraceaeND3007group	MR Egger	3	12.3251	10.685	0.4547	-8.61749	33.2676	225270	0.000180913	280501626751638
Habitual aborter	LachnospiraceaeND3007group	Weighted median	3	0.0632777	0.821627	0.938611	-1.54711	1.67367	1.06532	0.212862	5.33168
Habitual aborter	LachnospiraceaeND3007group	Inverse variance weighted	3	0.187237	0.633518	0.767573	-1.05446	1.42893	1.20591	0.348381	4.17424
Habitual aborter	LachnospiraceaeND3007group	Simple mode	3	-0.0493119	1.02711	0.966071	-2.06246	1.96383	0.951884	0.127141	7.12659
Habitual aborter	LachnospiraceaeND3007group	Weighted mode	3	-0.119341	0.929974	0.90963	-1.94209	1.70341	0.887505	0.143404	5.49264
Habitual aborter	Enterorhabdus	MR Egger	7	0.640266	0.758221	0.436955	-0.845847	2.12638	1.89699	0.429194	8.38445
Habitual aborter	Enterorhabdus	Weighted median	7	0.234911	0.347295	0.498786	-0.445788	0.91561	1.2648	0.64032	2.4983
Habitual aborter	Enterorhabdus	Inverse variance weighted	7	0.149718	0.281886	0.59533	-0.402779	0.702215	1.16151	0.66846	2.01822
Habitual aborter	Enterorhabdus	Simple mode	7	0.240129	0.502319	0.649539	-0.744415	1.22467	1.27141	0.475012	3.40305
Habitual aborter	Enterorhabdus	Weighted mode	7	0.240129	0.501323	0.648902	-0.742465	1.22272	1.27141	0.475939	3.39642
Habitual aborter	Intestinibacter	MR Egger	15	0.300562	0.845843	0.728034	-1.35729	1.95841	1.35062	0.257357	7.08807
Habitual aborter	Intestinibacter	Weighted median	15	-0.0620174	0.345752	0.857648	-0.739691	0.615656	0.939867	0.477261	1.85087
Habitual aborter	Intestinibacter	Inverse variance weighted	15	-0.240859	0.254579	0.344093	-0.739833	0.258115	0.785952	0.477193	1.29449
Habitual aborter	Intestinibacter	Simple mode	15	-0.00163768	0.609777	0.997895	-1.1968	1.19352	0.998364	0.30216	3.29869
Habitual aborter	Intestinibacter	Weighted mode	15	0.102639	0.518948	0.846058	-0.914498	1.11978	1.10809	0.400718	3.06417
Habitual aborter	Oscillospira	MR Egger	9	-0.860558	1.34634	0.543047	-3.49939	1.77828	0.422926	0.0302157	5.91965
Habitual aborter	Oscillospira	Weighted median	9	-0.294891	0.392834	0.452847	-1.06485	0.475062	0.744612	0.344781	1.60811
Habitual aborter	Oscillospira	Inverse variance weighted	9	-0.388113	0.29206	0.183887	-0.960551	0.184325	0.678336	0.382682	1.20241
Habitual aborter	Oscillospira	Simple mode	9	0.0118975	0.709825	0.987038	-1.37936	1.40316	1.01197	0.25174	4.06801
Habitual aborter	Oscillospira	Weighted mode	9	-0.0193183	0.635306	0.976487	-1.26452	1.22588	0.980867	0.282375	3.40717
Habitual aborter	Faecalibacterium	MR Egger	13	0.24981	0.725619	0.737133	-1.1724	1.67202	1.28378	0.309622	5.32292
Habitual aborter	Faecalibacterium	Weighted median	13	0.295546	0.392454	0.451407	-0.473664	1.06476	1.34386	0.622717	2.90013
Habitual aborter	Faecalibacterium	Inverse variance weighted	13	0.22352	0.339358	0.510117	-0.441621	0.888661	1.25047	0.642993	2.43187
Habitual aborter	Faecalibacterium	Simple mode	13	0.667269	0.587938	0.278566	-0.485089	1.81963	1.94891	0.615642	6.16955
Habitual aborter	Faecalibacterium	Weighted mode	13	0.41442	0.471414	0.396609	-0.509551	1.33839	1.51349	0.600766	3.8129
Habitual aborter	Actinomyces	MR Egger	8	-1.4947	0.634265	0.0565467	-2.73786	-0.251545	0.224315	0.0647084	0.777599
Habitual aborter	Actinomyces	Weighted median	8	0.109598	0.376733	0.771115	-0.628798	0.847994	1.11583	0.533232	2.33496
Habitual aborter	Actinomyces	Inverse variance weighted	8	0.0483024	0.286905	0.866303	-0.514032	0.610637	1.04949	0.598079	1.8416
Habitual aborter	Actinomyces	Simple mode	8	0.634992	0.618905	0.339037	-0.578062	1.84805	1.88701	0.560984	6.34741
Habitual aborter	Actinomyces	Weighted mode	8	0.515929	0.586427	0.408163	-0.633469	1.66533	1.67519	0.530747	5.2874
Habitual aborter	CandidatusSoleaferrea	MR Egger	12	-0.273747	0.831849	0.748881	-1.90417	1.35668	0.760524	0.148946	3.88327
Habitual aborter	CandidatusSoleaferrea	Weighted median	12	-0.0854307	0.255716	0.738316	-0.586635	0.415773	0.918117	0.556196	1.51554
Habitual aborter	CandidatusSoleaferrea	Inverse variance weighted	12	-0.134583	0.191327	0.481796	-0.509584	0.240418	0.874081	0.600746	1.27178
Habitual aborter	CandidatusSoleaferrea	Simple mode	12	-0.206375	0.461531	0.663441	-1.11097	0.698225	0.813528	0.329238	2.01018
Habitual aborter	CandidatusSoleaferrea	Weighted mode	12	-0.11302	0.457523	0.809438	-1.00977	0.783725	0.893133	0.364305	2.18961
Habitual aborter	Blautia	MR Egger	13	0.511358	0.839715	0.554915	-1.13448	2.1572	1.66755	0.321588	8.64689
Habitual aborter	Blautia	Weighted median	13	0.0711138	0.433654	0.869741	-0.778849	0.921076	1.0737	0.458934	2.51199
Habitual aborter	Blautia	Inverse variance weighted	13	-0.16059	0.318133	0.613708	-0.78413	0.462951	0.851641	0.456517	1.58876
Habitual aborter	Blautia	Simple mode	13	0.307826	0.76008	0.69261	-1.18193	1.79758	1.36046	0.306686	6.03504
Habitual aborter	Blautia	Weighted mode	13	0.251863	0.724435	0.734111	-1.16803	1.67176	1.28642	0.310979	5.3215
Habitual aborter	Lachnoclostridium	MR Egger	14	2.02227	1.00903	0.0681548	0.0445661	3.99997	7.55545	1.04557	54.5966
Habitual aborter	Lachnoclostridium	Weighted median	14	-0.308137	0.424587	0.468003	-1.14033	0.524054	0.734815	0.319714	1.68886
Habitual aborter	Lachnoclostridium	Inverse variance weighted	14	-0.246643	0.310593	0.427134	-0.855405	0.362118	0.781419	0.425111	1.43637
Habitual aborter	Lachnoclostridium	Simple mode	14	-0.613876	0.710381	0.403169	-2.00622	0.778471	0.541249	0.134496	2.17814
Habitual aborter	Lachnoclostridium	Weighted mode	14	-0.658014	0.808051	0.430125	-2.24179	0.925765	0.517879	0.106268	2.5238
Habitual aborter	Eubacteriumhalliigroup	MR Egger	14	0.177788	0.593872	0.769779	-0.986202	1.34178	1.19457	0.372991	3.82584
Habitual aborter	Eubacteriumhalliigroup	Weighted median	14	0.556652	0.371549	0.134084	-0.171585	1.28489	1.74482	0.842329	3.61426
Habitual aborter	Eubacteriumhalliigroup	Inverse variance weighted	14	0.216449	0.27472	0.430761	-0.322002	0.754901	1.24166	0.724697	2.1274
Habitual aborter	Eubacteriumhalliigroup	Simple mode	14	0.799391	0.547281	0.167853	-0.273279	1.87206	2.22419	0.760881	6.50169
Habitual aborter	Eubacteriumhalliigroup	Weighted mode	14	0.636473	0.495083	0.221017	-0.33389	1.60684	1.8898	0.716132	4.98701
Habitual aborter	Slackia	MR Egger	9	0.104158	1.22007	0.934357	-2.28718	2.4955	1.10978	0.101552	12.1278
Habitual aborter	Slackia	Weighted median	9	0.12361	0.316638	0.696252	-0.496999	0.74422	1.13158	0.608353	2.1048
Habitual aborter	Slackia	Inverse variance weighted	9	0.222671	0.243061	0.359609	-0.253729	0.699071	1.24941	0.775902	2.01188
Habitual aborter	Slackia	Simple mode	9	0.2038	0.489623	0.688178	-0.755861	1.16346	1.22605	0.469606	3.201
Habitual aborter	Slackia	Weighted mode	9	0.194602	0.476978	0.693983	-0.740275	1.12948	1.21483	0.476983	3.09404
Habitual aborter	LachnospiraceaeUCG008	MR Egger	11	-0.0936953	1.04065	0.930231	-2.13336	1.94597	0.91056	0.118438	7.00043
Habitual aborter	LachnospiraceaeUCG008	Weighted median	11	0.15709	0.280914	0.576018	-0.393501	0.707682	1.1701	0.674691	2.02928
Habitual aborter	LachnospiraceaeUCG008	Inverse variance weighted	11	0.215035	0.202996	0.28946	-0.182837	0.612907	1.23991	0.832904	1.84579
Habitual aborter	LachnospiraceaeUCG008	Simple mode	11	-0.0149925	0.449954	0.974075	-0.896901	0.866916	0.985119	0.407831	2.37956
Habitual aborter	LachnospiraceaeUCG008	Weighted mode	11	-0.00774865	0.4394	0.986277	-0.868973	0.853476	0.992281	0.419382	2.34779
Habitual aborter	Parasutterella	MR Egger	16	-0.460619	0.606589	0.460233	-1.64953	0.728296	0.630893	0.192139	2.07155
Habitual aborter	Parasutterella	Weighted median	16	-0.289163	0.301592	0.337665	-0.880283	0.301957	0.74889	0.414665	1.3525
Habitual aborter	Parasutterella	Inverse variance weighted	16	-0.236301	0.207281	0.254286	-0.642572	0.169971	0.789543	0.525938	1.18527
Habitual aborter	Parasutterella	Simple mode	16	-0.275373	0.552683	0.625536	-1.35863	0.807887	0.759289	0.257012	2.24316
Habitual aborter	Parasutterella	Weighted mode	16	-0.275373	0.421488	0.52343	-1.10149	0.550744	0.759289	0.332376	1.73454
Habitual aborter	ChristensenellaceaeR.7group	MR Egger	10	0.202386	1.66611	0.906313	-3.06319	3.46797	1.22432	0.0467383	32.0714
Habitual aborter	ChristensenellaceaeR.7group	Weighted median	10	-0.012791	0.50751	0.979893	-1.00751	0.981929	0.987291	0.365127	2.6696
Habitual aborter	ChristensenellaceaeR.7group	Inverse variance weighted	10	0.173456	0.440795	0.693944	-0.690502	1.03741	1.18941	0.501324	2.82191
Habitual aborter	ChristensenellaceaeR.7group	Simple mode	10	-0.335967	0.885901	0.713304	-2.07233	1.4004	0.714647	0.125892	4.05682
Habitual aborter	ChristensenellaceaeR.7group	Weighted mode	10	-0.303067	0.806965	0.71594	-1.88472	1.27858	0.73855	0.151872	3.59155
Habitual aborter	Catenibacterium	MR Egger	4	-0.611388	3.10918	0.86228	-6.70539	5.48261	0.542597	0.0012243	240.474
Habitual aborter	Catenibacterium	Weighted median	4	-0.25146	0.295173	0.394265	-0.829999	0.327079	0.777664	0.43605	1.38691
Habitual aborter	Catenibacterium	Inverse variance weighted	4	-0.299298	0.24833	0.228109	-0.786024	0.187428	0.741338	0.455653	1.20614
Habitual aborter	Catenibacterium	Simple mode	4	-0.202124	0.398116	0.646636	-0.982431	0.578184	0.816994	0.3744	1.7828
Habitual aborter	Catenibacterium	Weighted mode	4	-0.200586	0.379519	0.633739	-0.944443	0.543272	0.818251	0.388896	1.72163
Habitual aborter	LachnospiraceaeUCG001	MR Egger	15	-0.812929	1.0584	0.456169	-2.88739	1.26153	0.443557	0.0557215	3.53082
Habitual aborter	LachnospiraceaeUCG001	Weighted median	15	-0.1273	0.298439	0.669705	-0.71224	0.45764	0.88047	0.490544	1.58034
Habitual aborter	LachnospiraceaeUCG001	Inverse variance weighted	15	-0.0422587	0.229453	0.853879	-0.491986	0.407469	0.958622	0.611411	1.50301
Habitual aborter	LachnospiraceaeUCG001	Simple mode	15	0.583346	0.618994	0.361962	-0.629882	1.79657	1.79202	0.532655	6.02896
Habitual aborter	LachnospiraceaeUCG001	Weighted mode	15	-0.656172	0.585717	0.281442	-1.80418	0.491833	0.518833	0.16461	1.63531
Habitual aborter	RikenellaceaeRC9gutgroup	MR Egger	12	-0.0818639	1.25402	0.949237	-2.53974	2.37602	0.921397	0.0788867	10.7619
Habitual aborter	RikenellaceaeRC9gutgroup	Weighted median	12	0.0897862	0.206859	0.664256	-0.315658	0.49523	1.09394	0.729309	1.64088
Habitual aborter	RikenellaceaeRC9gutgroup	Inverse variance weighted	12	-0.0694827	0.186243	0.709092	-0.434519	0.295553	0.932876	0.647576	1.34387
Habitual aborter	RikenellaceaeRC9gutgroup	Simple mode	12	0.356869	0.399116	0.390387	-0.425399	1.13914	1.42885	0.653509	3.12407
Habitual aborter	RikenellaceaeRC9gutgroup	Weighted mode	12	0.317339	0.3699	0.40925	-0.407666	1.04234	1.37347	0.665201	2.83585
Habitual aborter	Oxalobacter	MR Egger	12	-0.0368941	0.696756	0.958814	-1.40254	1.32875	0.963778	0.245972	3.77631
Habitual aborter	Oxalobacter	Weighted median	12	0.178352	0.216218	0.409445	-0.245435	0.602138	1.19525	0.782364	1.82602
Habitual aborter	Oxalobacter	Inverse variance weighted	12	0.154599	0.158332	0.328856	-0.155733	0.464931	1.16719	0.855788	1.5919
Habitual aborter	Oxalobacter	Simple mode	12	0.267938	0.390407	0.50673	-0.49726	1.03313	1.30727	0.608195	2.80986
Habitual aborter	Oxalobacter	Weighted mode	12	0.203526	0.36845	0.591732	-0.518636	0.925688	1.22572	0.595332	2.5236
Habitual aborter	Erysipelatoclostridium	MR Egger	16	-0.0460846	0.949179	0.961962	-1.90648	1.81431	0.954961	0.148603	6.13682
Habitual aborter	Erysipelatoclostridium	Weighted median	16	0.255027	0.293227	0.384452	-0.319699	0.829752	1.2905	0.726368	2.29275
Habitual aborter	Erysipelatoclostridium	Inverse variance weighted	16	0.432498	0.230283	0.060366	-0.0188578	0.883853	1.5411	0.981319	2.42021
Habitual aborter	Erysipelatoclostridium	Simple mode	16	0.229724	0.522798	0.666627	-0.79496	1.25441	1.25825	0.451599	3.50576
Habitual aborter	Erysipelatoclostridium	Weighted mode	16	0.189459	0.491037	0.705037	-0.772973	1.15189	1.2086	0.461638	3.16417
Habitual aborter	Eisenbergiella	MR Egger	12	-0.393727	1.44105	0.790243	-3.21819	2.43074	0.674538	0.0400275	11.3672
Habitual aborter	Eisenbergiella	Weighted median	12	0.115379	0.252289	0.647433	-0.379106	0.609865	1.1223	0.684473	1.84018
Habitual aborter	Eisenbergiella	Inverse variance weighted	12	0.100934	0.187048	0.589462	-0.26568	0.467548	1.1062	0.766684	1.59608
Habitual aborter	Eisenbergiella	Simple mode	12	0.139999	0.431198	0.751518	-0.705149	0.985148	1.15027	0.494035	2.67821
Habitual aborter	Eisenbergiella	Weighted mode	12	0.178995	0.444722	0.695036	-0.692661	1.05065	1.19601	0.500243	2.85951
Habitual aborter	Anaerofilum	MR Egger	11	1.14301	0.835324	0.204388	-0.494222	2.78025	3.13621	0.610045	16.123
Habitual aborter	Anaerofilum	Weighted median	11	-0.337127	0.25408	0.184558	-0.835125	0.16087	0.713818	0.43382	1.17453
Habitual aborter	Anaerofilum	Inverse variance weighted	11	-0.219564	0.19332	0.256058	-0.598471	0.159342	0.802869	0.549651	1.17274
Habitual aborter	Anaerofilum	Simple mode	11	-0.372284	0.399055	0.372841	-1.15443	0.409864	0.689158	0.315236	1.50661
Habitual aborter	Anaerofilum	Weighted mode	11	-0.324714	0.362138	0.390977	-1.0345	0.385076	0.722734	0.355403	1.46973
Habitual aborter	Butyrivibrio	MR Egger	16	-0.829752	0.52417	0.135747	-1.85712	0.19762	0.436157	0.156121	1.2185
Habitual aborter	Butyrivibrio	Weighted median	16	0.0378653	0.157799	0.810361	-0.27142	0.347151	1.03859	0.762296	1.41503
Habitual aborter	Butyrivibrio	Inverse variance weighted	16	0.113853	0.122327	0.351995	-0.125908	0.353615	1.12059	0.881696	1.42421
Habitual aborter	Butyrivibrio	Simple mode	16	-0.0440051	0.275242	0.875111	-0.58348	0.49547	0.956949	0.557953	1.64127
Habitual aborter	Butyrivibrio	Weighted mode	16	-0.0487908	0.249507	0.847588	-0.537824	0.440243	0.95238	0.584018	1.55308
Habitual aborter	ErysipelotrichaceaeUCG003	MR Egger	17	-1.41095	0.661489	0.0498545	-2.70747	-0.114432	0.243911	0.0667054	0.891873
Habitual aborter	ErysipelotrichaceaeUCG003	Weighted median	17	-0.0406598	0.325523	0.900598	-0.678685	0.597366	0.960156	0.507283	1.81733
Habitual aborter	ErysipelotrichaceaeUCG003	Inverse variance weighted	17	-0.0387428	0.257295	0.880309	-0.543041	0.465555	0.961998	0.580979	1.5929
Habitual aborter	ErysipelotrichaceaeUCG003	Simple mode	17	0.418009	0.638893	0.522231	-0.834221	1.67024	1.51893	0.434213	5.31344
Habitual aborter	ErysipelotrichaceaeUCG003	Weighted mode	17	-0.280714	0.535585	0.607376	-1.33046	0.769033	0.755245	0.264356	2.15768
Habitual aborter	Ruminococcustorquesgroup	MR Egger	13	1.12502	1.63092	0.504608	-2.07158	4.32163	3.08028	0.125986	75.311
Habitual aborter	Ruminococcustorquesgroup	Weighted median	13	-0.119968	0.530894	0.821222	-1.16052	0.920584	0.886949	0.313324	2.51076
Habitual aborter	Ruminococcustorquesgroup	Inverse variance weighted	13	0.0234723	0.448695	0.95828	-0.855969	0.902914	1.02375	0.424871	2.46678
Habitual aborter	Ruminococcustorquesgroup	Simple mode	13	-0.137435	1.02916	0.895979	-2.15458	1.87971	0.871591	0.115951	6.55163
Habitual aborter	Ruminococcustorquesgroup	Weighted mode	13	0.0398201	0.98053	0.968274	-1.88202	1.96166	1.04062	0.152282	7.11112
Habitual aborter	Peptococcus	MR Egger	16	-0.216011	0.586196	0.718016	-1.36496	0.932934	0.805726	0.255392	2.54196
Habitual aborter	Peptococcus	Weighted median	16	-0.0385234	0.211118	0.855212	-0.452316	0.375269	0.962209	0.636153	1.45538
Habitual aborter	Peptococcus	Inverse variance weighted	16	0.106789	0.155323	0.491752	-0.197645	0.411222	1.1127	0.820661	1.50866
Habitual aborter	Peptococcus	Simple mode	16	-0.298821	0.389462	0.454831	-1.06217	0.464523	0.741692	0.345706	1.59126
Habitual aborter	Peptococcus	Weighted mode	16	-0.257908	0.33605	0.454714	-0.916566	0.400749	0.772666	0.39989	1.49294
Abbreviation: MR, mendelian randomization; SNP, single nucleotide polymorphism; GM, gut microbiota; HA, Habitual aborter; Beta: Estimate coefficient; P-value: P-value from GWAS; SE: standard error of coefficient estimate.
